# Supplementary material for: 20%-efficient polycrystalline Cd(Se,Te) thin-film solar cells with compositional gradient near the front junction
Source: Nat Commun. 2022 Dec 21;13:7849. doi: 10.1038/s41467-022-35442-8 (PMC9772316; doi:10.1038/s41467-022-35442-8)
Supplement: Supplementary file 4 — Source Data [file 41467_2022_35442_MOESM4_ESM.xlsx]

## Sheet: Figure 1c
without Cd(O,S,Se,Te)					with Cd(O,S,Se,Te)
	Ec(eV)	Fn(eV)	Fp(eV)	Ev(eV)		Ec(eV)	Fn(eV)	Fp(eV)	Ev(eV)
0	-0.14054	0	-3.11148	-3.74054	0	-0.14054	0	-3.11148	-3.74054
1.4e-05	-0.14054	0	-3.11148	-3.74054	1.4e-05	-0.14054	0	-3.11148	-3.74054
2.7e-05	-0.14054	0	-3.11148	-3.74054	2.7e-05	-0.14054	0	-3.11148	-3.74054
4.2e-05	-0.14054	0	-3.11148	-3.74054	4.2e-05	-0.14054	0	-3.11148	-3.74054
5.6e-05	-0.14054	0	-3.11148	-3.74054	5.6e-05	-0.14054	0	-3.11148	-3.74054
7.2e-05	-0.14054	0	-3.11148	-3.74054	7.2e-05	-0.14054	0	-3.11148	-3.74054
9e-05	-0.14054	0	-3.11148	-3.74054	9e-05	-0.14054	0	-3.11148	-3.74054
0.000109	-0.14054	0	-3.11148	-3.74054	0.000109	-0.14054	0	-3.11148	-3.74054
0.00013	-0.14054	0	-3.11148	-3.74054	0.00013	-0.14054	0	-3.11148	-3.74054
0.000155	-0.14054	0	-3.11148	-3.74054	0.000155	-0.14054	0	-3.11148	-3.74054
0.000183	-0.14054	0	-3.11148	-3.74054	0.000183	-0.14054	0	-3.11148	-3.74054
0.000216	-0.14054	0	-3.11148	-3.74054	0.000216	-0.14054	0	-3.11148	-3.74054
0.000254	-0.14054	0	-3.11148	-3.74054	0.000254	-0.14054	0	-3.11148	-3.74054
0.0003	-0.14054	0	-3.11148	-3.74054	0.0003	-0.14054	0	-3.11148	-3.74054
0.000355	-0.14054	0	-3.11148	-3.74054	0.000355	-0.14054	0	-3.11148	-3.74054
0.000422	-0.14054	0	-3.11148	-3.74054	0.000422	-0.14054	0	-3.11148	-3.74054
0.000504	-0.14054	0	-3.11148	-3.74054	0.000504	-0.14054	0	-3.11148	-3.74054
0.000603	-0.14054	0	-3.11148	-3.74054	0.000603	-0.14054	0	-3.11148	-3.74054
0.000726	-0.14054	0	-3.11148	-3.74054	0.000726	-0.14054	0	-3.11148	-3.74054
0.000877	-0.14054	0	-3.11148	-3.74054	0.000877	-0.14054	0	-3.11148	-3.74054
0.00106	-0.14054	0	-3.11148	-3.74054	0.00106	-0.14054	0	-3.11148	-3.74054
0.0013	-0.14054	0	-3.11148	-3.74054	0.0013	-0.14054	0	-3.11148	-3.74054
0.00158	-0.14054	0	-3.11147	-3.74054	0.00158	-0.14054	0	-3.11147	-3.74054
0.00194	-0.14054	0	-3.11147	-3.74054	0.00194	-0.14054	0	-3.11147	-3.74054
0.00238	-0.14054	0	-3.11147	-3.74054	0.00238	-0.14054	0	-3.11147	-3.74054
0.00293	-0.14054	0	-3.11146	-3.74054	0.00293	-0.14054	0	-3.11146	-3.74054
0.00361	-0.14054	0	-3.11145	-3.74054	0.00361	-0.14054	0	-3.11145	-3.74054
0.00444	-0.14054	0	-3.11144	-3.74054	0.00444	-0.14054	0	-3.11144	-3.74054
0.00546	-0.14054	0	-3.11142	-3.74054	0.00546	-0.14054	0	-3.11142	-3.74054
0.0067	-0.14054	0	-3.11139	-3.74054	0.0067	-0.14054	0	-3.11139	-3.74054
0.00821	-0.14054	0	-3.11135	-3.74054	0.00821	-0.14054	0	-3.11135	-3.74054
0.01004	-0.14054	0	-3.1113	-3.74054	0.01004	-0.14054	0	-3.1113	-3.74054
0.01223	-0.14054	0	-3.11122	-3.74054	0.01223	-0.14054	0	-3.11122	-3.74054
0.01483	-0.14054	0	-3.1111	-3.74054	0.01483	-0.14054	0	-3.1111	-3.74054
0.01792	-0.14054	0	-3.11095	-3.74054	0.01792	-0.14054	0	-3.11095	-3.74054
0.02154	-0.14054	0	-3.11075	-3.74054	0.02154	-0.14054	0	-3.11075	-3.74054
0.02575	-0.14054	0	-3.11048	-3.74054	0.02575	-0.14054	0	-3.11048	-3.74054
0.03061	-0.14054	0	-3.11015	-3.74054	0.03061	-0.14054	0	-3.11015	-3.74054
0.03618	-0.14054	0	-3.10973	-3.74054	0.03618	-0.14054	0	-3.10973	-3.74054
0.04248	-0.14054	0	-3.10922	-3.74054	0.04248	-0.14054	0	-3.10922	-3.74054
0.04954	-0.14054	0	-3.10861	-3.74054	0.04954	-0.14054	0	-3.10861	-3.74054
0.05739	-0.14054	0	-3.1079	-3.74054	0.05739	-0.14054	0	-3.1079	-3.74054
0.06602	-0.14054	0	-3.10708	-3.74054	0.06602	-0.14054	0	-3.10708	-3.74054
0.07541	-0.14054	0	-3.10618	-3.74054	0.07541	-0.14054	0	-3.10618	-3.74054
0.08551	-0.14054	0	-3.10518	-3.74054	0.08551	-0.14054	0	-3.10518	-3.74054
0.09626	-0.14054	0	-3.1041	-3.74054	0.09626	-0.14054	0	-3.1041	-3.74054
0.10757	-0.14054	0	-3.10296	-3.74054	0.10757	-0.14054	0	-3.10296	-3.74054
0.11935	-0.14054	0	-3.10176	-3.74054	0.11935	-0.14054	0	-3.10176	-3.74054
0.13147	-0.14054	0	-3.10052	-3.74054	0.13147	-0.14054	0	-3.10052	-3.74054
0.1438	-0.14054	0	-3.09926	-3.74054	0.1438	-0.14054	0	-3.09926	-3.74054
0.1562	-0.14054	0	-3.09798	-3.74054	0.1562	-0.14054	0	-3.09798	-3.74054
0.16853	-0.14054	0	-3.0967	-3.74054	0.16853	-0.14054	0	-3.0967	-3.74054
0.18065	-0.14054	0	-3.09541	-3.74054	0.18065	-0.14054	0	-3.09541	-3.74054
0.19243	-0.14054	0	-3.09413	-3.74054	0.19243	-0.14054	0	-3.09413	-3.74054
0.20374	-0.14054	0	-3.09283	-3.74054	0.20374	-0.14054	0	-3.09283	-3.74054
0.21449	-0.14054	0	-3.09151	-3.74054	0.21449	-0.14054	0	-3.09151	-3.74054
0.22459	-0.14054	0	-3.09013	-3.74054	0.22459	-0.14054	0	-3.09013	-3.74054
0.23398	-0.14054	0	-3.08866	-3.74054	0.23398	-0.14054	0	-3.08866	-3.74054
0.24261	-0.14054	0	-3.08706	-3.74054	0.24261	-0.14054	0	-3.08706	-3.74054
0.25046	-0.14054	0	-3.08529	-3.74054	0.25046	-0.14054	0	-3.08528	-3.74054
0.25753	-0.14054	0	-3.08329	-3.74054	0.25753	-0.14054	0	-3.08328	-3.74054
0.26383	-0.14054	0	-3.08103	-3.74054	0.26383	-0.14054	0	-3.08102	-3.74054
0.26939	-0.14054	0	-3.07848	-3.74054	0.26939	-0.14054	0	-3.07846	-3.74054
0.27425	-0.14054	0	-3.07561	-3.74054	0.27425	-0.14054	0	-3.07559	-3.74054
0.27846	-0.14054	0	-3.07242	-3.74054	0.27846	-0.14054	0	-3.07238	-3.74054
0.28208	-0.14054	0	-3.06889	-3.74054	0.28208	-0.14054	0	-3.06884	-3.74054
0.28517	-0.14054	0	-3.06502	-3.74054	0.28517	-0.14054	0	-3.06496	-3.74054
0.28777	-0.14054	0	-3.06084	-3.74054	0.28777	-0.14054	0	-3.06076	-3.74054
0.28996	-0.14054	0	-3.05633	-3.74054	0.28996	-0.14054	0	-3.05623	-3.74054
0.29179	-0.14054	0	-3.05153	-3.74054	0.29179	-0.14054	0	-3.05139	-3.74054
0.2933	-0.14054	0	-3.04642	-3.74054	0.2933	-0.14054	0	-3.04625	-3.74054
0.29454	-0.14054	0	-3.04103	-3.74054	0.29454	-0.14054	0	-3.0408	-3.74054
0.29556	-0.14054	0	-3.03533	-3.74054	0.29556	-0.14054	0	-3.03503	-3.74054
0.29639	-0.14054	0	-3.02931	-3.74054	0.29639	-0.14054	0	-3.02892	-3.74054
0.29707	-0.14054	0	-3.02293	-3.74054	0.29707	-0.14054	0	-3.02242	-3.74054
0.29762	-0.14054	0	-3.01612	-3.74054	0.29762	-0.14054	0	-3.01545	-3.74054
0.29806	-0.14053	0	-3.00877	-3.74053	0.29806	-0.14053	0	-3.00785	-3.74053
0.29842	-0.14049	0	-3.00068	-3.74049	0.29842	-0.14047	0	-2.9994	-3.74047
0.2987	-0.14027	0	-2.99153	-3.74027	0.2987	-0.14018	0	-2.9897	-3.74018
0.29894	-0.13946	0	-2.98086	-3.73946	0.29894	-0.13911	0	-2.97813	-3.73911
0.29903	-0.13852	0	-2.97507	-3.73852	0.29903	-0.13785	0	-2.97175	-3.73785
0.29912	-0.13691	0	-2.968	-3.73691	0.29912	-0.13573	0	-2.96387	-3.73573
0.2992	-0.13477	0	-2.96101	-3.73477	0.2992	-0.13293	0	-2.95598	-3.73293
0.29927	-0.13149	0	-2.9525	-3.73149	0.29927	-0.12866	0	-2.94632	-3.72866
0.29934	-0.12759	0	-2.94417	-3.72759	0.29934	-0.12366	0	-2.93681	-3.72366
0.2994	-0.1222	0	-2.93426	-3.7222	0.2994	-0.11686	0	-2.92547	-3.71686
0.29945	-0.11641	0	-2.92479	-3.71641	0.29945	-0.10966	0	-2.91466	-3.70966
0.2995	-0.10912	0	-2.91387	-3.70912	0.29947	-0.10541	0	-2.90863	-3.70541
0.29954	-0.10186	0	-2.90374	-3.70186	0.2995	-0.1007	0	-2.90217	-3.7007
0.29958	-0.09332	0	-2.89243	-3.69332	0.29954	-0.09195	0	-2.89069	-3.69195
0.29961	-0.08526	0	-2.88218	-3.68526	0.29956	-0.08705	0	-2.88445	-3.68705
0.29965	-0.07621	0	-2.87104	-3.67621	0.29958	-0.08179	0	-2.87788	-3.68179
0.29967	-0.06796	0	-2.86112	-3.66796	0.29961	-0.07233	0	-2.86638	-3.67233
0.2997	-0.05898	0	-2.85055	-3.65898	0.29963	-0.06722	0	-2.86027	-3.66722
0.29972	-0.05095	0	-2.84122	-3.65095	0.29965	-0.06184	0	-2.85391	-3.66184
0.29975	-0.0424	0	-2.83142	-3.6424	0.29967	-0.05236	0	-2.84288	-3.65236
0.29977	-0.03482	0	-2.8228	-3.63482	0.2997	-0.04214	0	-2.83118	-3.64214
0.29978	-0.02686	0	-2.81382	-3.62686	0.29972	-0.03305	0	-2.8209	-3.63305
0.2998	-0.01982	0	-2.80591	-3.61982	0.29975	-0.02344	0	-2.81013	-3.62344
0.29982	-0.01251	0	-2.79772	-3.61251	0.29977	-0.01496	0	-2.8007	-3.61496
0.29983	-0.00603	0	-2.79047	-3.60603	0.29978	-0.00611	0	-2.79091	-3.60611
0.29985	0.00065011	0	-2.78299	-3.59935	0.2998	0.00169	0	-2.78231	-3.59831
0.29986	0.00661	0	-2.7763	-3.59339	0.29982	0.00977	0	-2.77343	-3.59023
0.29987	0.01272	0	-2.7694	-3.58728	0.29983	0.01691	0	-2.76559	-3.58309
0.29988	0.01821	0	-2.76315	-3.58179	0.29985	0.02425	0	-2.75753	-3.57575
0.29989	0.02382	0	-2.75671	-3.57618	0.29986	0.03078	0	-2.75033	-3.56922
0.29991	0.03412	0	-2.74464	-3.56588	0.29987	0.03746	0	-2.74294	-3.56254
0.29993	0.04375	0	-2.73286	-3.55625	0.29988	0.04346	0	-2.73627	-3.55654
0.29994	0.05287	0	-2.72093	-3.54713	0.29989	0.04957	0	-2.7294	-3.55043
0.29995	0.05723	0	-2.71483	-3.54277	0.2999	0.05512	0	-2.72309	-3.54488
0.29996	0.06164	0	-2.70824	-3.53836	0.29991	0.06076	0	-2.71658	-3.53924
0.29997	0.06588	0	-2.70137	-3.53412	0.29992	0.06595	0	-2.71048	-3.53405
0.29997	0.07018	0	-2.69364	-3.52982	0.29993	0.07121	0	-2.70414	-3.52879
0.29998	0.0744	0	-2.68491	-3.5256	0.29994	0.07611	0	-2.69804	-3.52389
0.29999	0.07867	0	-2.67414	-3.52133	0.29994	0.08108	0	-2.69163	-3.51892
0.3	0.08726	0	-2.63253	-3.51274	0.29995	0.08578	0	-2.68526	-3.51422
0.3	0.08726	0	-0.56994	-1.29274	0.29996	0.09054	0	-2.67842	-3.50946
0.3	0.08726	0	-0.57909	-1.29274	0.29997	0.09513	0	-2.67129	-3.50487
0.30001	0.08727	0	-0.58583	-1.29273	0.29997	0.09976	0	-2.66331	-3.50024
0.30001	0.08728	0	-0.59559	-1.29272	0.29998	0.1043	0	-2.65432	-3.4957
0.30002	0.08729	0	-0.60266	-1.29271	0.29999	0.10889	0	-2.64324	-3.49111
0.30003	0.08731	0	-0.61059	-1.29269	0.3	0.11811	0	-2.59986	-3.48189
0.30003	0.08733	0	-0.61664	-1.29267	0.3	0.16811	0	-0.60497	-1.33189
0.30005	0.08737	0	-0.62565	-1.29263	0.3	0.16812	0	-0.61469	-1.33188
0.30007	0.0874	0	-0.6323	-1.2926	0.30001	0.16812	0	-0.62174	-1.33188
0.30008	0.08744	0	-0.63758	-1.29256	0.30001	0.16813	0	-0.63182	-1.33187
0.3001	0.08748	0	-0.64195	-1.29252	0.30002	0.16814	1e-08	-0.63906	-1.33186
0.30015	0.08759	0	-0.65188	-1.29241	0.30003	0.16815	1e-08	-0.64713	-1.33185
0.3002	0.08771	0	-0.65899	-1.29229	0.30003	0.16816	1e-08	-0.65326	-1.33184
0.3003	0.08794	0	-0.66925	-1.29206	0.30005	0.16819	1e-08	-0.66237	-1.33181
0.30041	0.08818	0	-0.67673	-1.29182	0.30007	0.16821	1e-08	-0.66908	-1.33179
0.30053	0.08843	0	-0.68273	-1.29157	0.30008	0.16824	1e-08	-0.67439	-1.33176
0.30065	0.0887	0	-0.68782	-1.2913	0.3001	0.16826	1e-08	-0.67879	-1.33174
0.30078	0.08899	0	-0.69232	-1.29101	0.30015	0.16834	1e-08	-0.68875	-1.33166
0.30093	0.08931	0	-0.69642	-1.29069	0.3002	0.16841	1e-08	-0.69588	-1.33159
0.30109	0.08967	0	-0.70025	-1.29033	0.3003	0.16856	2e-08	-0.70608	-1.33144
0.30127	0.09007	0	-0.70388	-1.28993	0.30041	0.16871	3e-08	-0.71341	-1.33129
0.30148	0.09052	0	-0.70737	-1.28948	0.30051	0.16887	3e-08	-0.71919	-1.33113
0.30172	0.09104	0	-0.71075	-1.28896	0.30062	0.16903	4e-08	-0.72399	-1.33097
0.302	0.09164	1e-08	-0.71406	-1.28836	0.30074	0.1692	4e-08	-0.72814	-1.3308
0.30232	0.09234	1e-08	-0.71731	-1.28766	0.30085	0.16938	5e-08	-0.73181	-1.33062
0.30271	0.09316	1e-08	-0.72049	-1.28684	0.30098	0.16956	6e-08	-0.73514	-1.33044
0.30316	0.09412	1e-08	-0.7236	-1.28588	0.30111	0.16976	6e-08	-0.73821	-1.33024
0.3037	0.09525	1e-08	-0.72663	-1.28475	0.30126	0.16997	7e-08	-0.74108	-1.33003
0.30435	0.09659	1e-08	-0.72954	-1.28341	0.30141	0.17019	8e-08	-0.74379	-1.32981
0.30514	0.09818	2e-08	-0.73229	-1.28182	0.30157	0.17043	9e-08	-0.74637	-1.32957
0.30608	0.10008	2e-08	-0.73484	-1.27992	0.30175	0.1707	1e-07	-0.74886	-1.3293
0.30722	0.10232	2e-08	-0.73712	-1.27768	0.30194	0.17098	1.1e-07	-0.75127	-1.32902
0.3086	0.10499	3e-08	-0.73905	-1.27501	0.30215	0.1713	1.2e-07	-0.75361	-1.3287
0.31026	0.10814	4e-08	-0.74054	-1.27186	0.30239	0.17164	1.4e-07	-0.75589	-1.32836
0.31228	0.11186	5e-08	-0.74151	-1.26814	0.30264	0.17202	1.5e-07	-0.75813	-1.32798
0.31471	0.11623	6e-08	-0.74182	-1.26377	0.30293	0.17244	1.7e-07	-0.76032	-1.32756
0.31764	0.12135	8e-08	-0.74136	-1.25865	0.30324	0.1729	1.9e-07	-0.76247	-1.3271
0.32116	0.12734	1.1e-07	-0.73997	-1.25266	0.3036	0.17342	2.1e-07	-0.76457	-1.32658
0.32538	0.13431	1.5e-07	-0.7375	-1.24569	0.30399	0.17399	2.3e-07	-0.76663	-1.32601
0.33041	0.1424	2.2e-07	-0.73378	-1.2376	0.30442	0.17463	2.6e-07	-0.76863	-1.32537
0.33639	0.15178	3.3e-07	-0.7286	-1.22822	0.30491	0.17535	2.9e-07	-0.77056	-1.32465
0.34345	0.16261	5.1e-07	-0.72176	-1.21739	0.30545	0.17614	3.3e-07	-0.77242	-1.32386
0.3476	0.16888	6.5e-07	-0.7175	-1.21112	0.30606	0.17703	3.7e-07	-0.7742	-1.32297
0.35175	0.1751	8.2e-07	-0.7131	-1.2049	0.30673	0.17802	4.2e-07	-0.77587	-1.32198
0.3566	0.1823	1.07e-06	-0.70781	-1.1977	0.30749	0.17912	4.8e-07	-0.77743	-1.32088
0.36145	0.18945	1.4e-06	-0.70237	-1.19055	0.30832	0.18034	5.4e-07	-0.77886	-1.31966
0.36707	0.19769	1.88e-06	-0.69591	-1.18231	0.30925	0.18169	6.2e-07	-0.78014	-1.31831
0.3727	0.20588	2.52e-06	-0.68934	-1.17412	0.31027	0.18319	7e-07	-0.78125	-1.31681
0.37919	0.21526	3.52e-06	-0.68162	-1.16474	0.3114	0.18483	8e-07	-0.78218	-1.31517
0.38568	0.22458	4.88e-06	-0.6738	-1.15542	0.31264	0.18664	9.2e-07	-0.78291	-1.31336
0.3931	0.23519	7.07e-06	-0.66474	-1.14481	0.314	0.18861	1.06e-06	-0.78343	-1.31139
0.40052	0.24573	1.02e-05	-0.65559	-1.13427	0.31548	0.19076	1.22e-06	-0.78371	-1.30924
0.40895	0.25762	1.54e-05	-0.64511	-1.12238	0.31709	0.19309	1.41e-06	-0.78375	-1.30691
0.41738	0.26945	2.317e-05	-0.63456	-1.11055	0.31883	0.1956	1.63e-06	-0.78354	-1.3044
0.42371	0.27828	3.141e-05	-0.62662	-1.10172	0.3207	0.1983	1.89e-06	-0.78306	-1.3017
0.43004	0.28707	4.251e-05	-0.61865	-1.09293	0.3227	0.20119	2.2e-06	-0.78232	-1.29881
0.43637	0.29583	5.745e-05	-0.61068	-1.08417	0.32483	0.20426	2.57e-06	-0.7813	-1.29574
0.44345	0.30556	8.029e-05	-0.60177	-1.07444	0.32709	0.2075	3e-06	-0.78002	-1.2925
0.45052	0.31524	0.00011201	-0.59285	-1.06476	0.32947	0.21091	3.5e-06	-0.77846	-1.28909
0.45759	0.32488	0.00015598	-0.58393	-1.05512	0.33196	0.21448	4.1e-06	-0.77665	-1.28552
0.46542	0.33549	0.0002246	-0.57406	-1.04451	0.33455	0.21819	4.81e-06	-0.77459	-1.28181
0.47326	0.34605	0.00032262	-0.5642	-1.03395	0.33723	0.22202	5.64e-06	-0.77229	-1.27798
0.48109	0.35655	0.00046219	-0.55437	-1.02345	0.33998	0.22595	6.62e-06	-0.76977	-1.27405
0.48969	0.368	0.00068353	-0.54359	-1.012	0.3428	0.22997	7.77e-06	-0.76705	-1.27003
0.49828	0.37938	0.00101	-0.53285	-1.00062	0.34566	0.23405	9.11e-06	-0.76415	-1.26595
0.50688	0.39069	0.00148	-0.52215	-0.98931	0.34855	0.23816	1.067e-05	-0.76108	-1.26184
0.51156	0.39682	0.00181	-0.51634	-0.98318	0.35145	0.24227	1.247e-05	-0.75788	-1.25773
0.51623	0.40292	0.00222	-0.51056	-0.97708	0.35434	0.24638	1.455e-05	-0.75455	-1.25362
0.52558	0.41506	0.00331	-0.49901	-0.96494	0.3572	0.25043	1.691e-05	-0.75114	-1.24957
0.53494	0.42711	0.00487	-0.48751	-0.95289	0.36002	0.25443	1.959e-05	-0.74765	-1.24557
0.54249	0.43679	0.00658	-0.47827	-0.94321	0.36277	0.25833	2.26e-05	-0.74411	-1.24167
0.55005	0.44642	0.00879	-0.46906	-0.93358	0.36546	0.26212	2.593e-05	-0.74054	-1.23788
0.55761	0.45599	0.01158	-0.45989	-0.92401	0.36805	0.26578	2.961e-05	-0.73695	-1.23422
0.56517	0.4655	0.015	-0.45077	-0.9145	0.37053	0.26929	3.36e-05	-0.73337	-1.23071
0.57323	0.4756	0.01939	-0.44108	-0.9044	0.37291	0.27264	3.79e-05	-0.7298	-1.22736
0.5813	0.48563	0.02455	-0.43144	-0.89437	0.37517	0.27583	4.248e-05	-0.72627	-1.22417
0.58936	0.4956	0.03041	-0.42185	-0.8844	0.3773	0.27883	4.729e-05	-0.72277	-1.22117
0.59743	0.50551	0.0369	-0.41231	-0.87449	0.3793	0.28165	5.229e-05	-0.71932	-1.21835
0.60596	0.51591	0.04433	-0.40228	-0.86409	0.38117	0.28428	5.742e-05	-0.71594	-1.21572
0.61448	0.52624	0.0522	-0.39231	-0.85376	0.38291	0.28672	6.264e-05	-0.71262	-1.21328
0.62301	0.53651	0.06042	-0.38241	-0.84349	0.38452	0.28898	6.788e-05	-0.70938	-1.21102
0.63153	0.5467	0.06887	-0.37257	-0.8333	0.386	0.29107	7.308e-05	-0.70622	-1.20893
0.64045	0.55729	0.07789	-0.36233	-0.82271	0.38736	0.29297	7.819e-05	-0.70315	-1.20703
0.64938	0.56781	0.08701	-0.35216	-0.81219	0.3886	0.29472	8.317e-05	-0.70017	-1.20528
0.6583	0.57825	0.09618	-0.34207	-0.80175	0.38973	0.2963	8.797e-05	-0.69728	-1.2037
0.66722	0.58861	0.10537	-0.33204	-0.79139	0.39075	0.29774	9.256e-05	-0.6945	-1.20226
0.67646	0.59927	0.11489	-0.32172	-0.78073	0.39168	0.29904	9.692e-05	-0.69182	-1.20096
0.68571	0.60985	0.12438	-0.31149	-0.77015	0.39251	0.30021	0.00010102	-0.68925	-1.19979
0.69495	0.62034	0.13383	-0.30132	-0.75966	0.39327	0.30127	0.00010485	-0.68679	-1.19873
0.7042	0.63075	0.14322	-0.29124	-0.74925	0.39394	0.30221	0.00010842	-0.68445	-1.19779
0.71368	0.64134	0.1528	-0.28098	-0.73866	0.39455	0.30306	0.00011172	-0.68221	-1.19694
0.72316	0.65185	0.16231	-0.2708	-0.72815	0.39509	0.30382	0.00011477	-0.68008	-1.19618
0.73265	0.66227	0.17174	-0.2607	-0.71773	0.39558	0.3045	0.00011757	-0.67807	-1.1955
0.74213	0.6726	0.18111	-0.25069	-0.7074	0.39601	0.30512	0.00012013	-0.67616	-1.19488
0.75176	0.68301	0.19054	-0.24061	-0.69699	0.39641	0.30566	0.00012248	-0.67435	-1.19434
0.76139	0.69333	0.1999	-0.23061	-0.68667	0.39676	0.30615	0.00012462	-0.67265	-1.19385
0.77102	0.70355	0.20917	-0.22071	-0.67645	0.39707	0.3066	0.00012658	-0.67104	-1.1934
0.78064	0.71369	0.21837	-0.21089	-0.66631	0.39736	0.307	0.00012837	-0.66952	-1.193
0.79032	0.72379	0.22752	-0.20111	-0.65621	0.39761	0.30735	0.00013001	-0.66808	-1.19265
0.8	0.7338	0.2366	-0.19142	-0.6462	0.39785	0.30768	0.00013152	-0.66672	-1.19232
0.80968	0.74372	0.24559	-0.18182	-0.63628	0.39806	0.30798	0.0001329	-0.66544	-1.19202
0.81936	0.75355	0.2545	-0.17232	-0.62645	0.39825	0.30825	0.00013418	-0.66421	-1.19175
0.82899	0.76324	0.26328	-0.16296	-0.61677	0.39843	0.3085	0.00013536	-0.66304	-1.1915
0.83861	0.77284	0.27197	-0.15369	-0.60716	0.39859	0.30873	0.00013646	-0.66193	-1.19127
0.84824	0.78235	0.28058	-0.14452	-0.59765	0.39875	0.30894	0.00013749	-0.66085	-1.19106
0.85787	0.79177	0.28911	-0.13546	-0.58823	0.39889	0.30914	0.00013846	-0.65982	-1.19086
0.86419	0.79791	0.29466	-0.12956	-0.58209	0.39902	0.30933	0.00013937	-0.65882	-1.19067
0.87051	0.80401	0.30017	-0.12372	-0.57599	0.39915	0.3095	0.00014024	-0.65784	-1.1905
0.88316	0.81609	0.31109	-0.11218	-0.56391	0.39927	0.30967	0.00014107	-0.65688	-1.19033
0.8958	0.82802	0.32186	-0.10086	-0.55198	0.39938	0.30983	0.00014186	-0.65593	-1.19017
0.90813	0.8395	0.33221	-0.09008	-0.5405	0.39949	0.30998	0.00014263	-0.65499	-1.19002
0.92045	0.85084	0.34241	-0.0796	-0.52916	0.3996	0.31013	0.00014338	-0.65406	-1.18987
0.93278	0.86203	0.35247	-0.06946	-0.51797	0.3997	0.31027	0.00014412	-0.65311	-1.18973
0.94468	0.87269	0.36204	-0.0601	-0.50731	0.3998	0.31042	0.00014484	-0.65216	-1.18958
0.95657	0.88321	0.37147	-0.05123	-0.49679	0.3999	0.31056	0.00014556	-0.65118	-1.18944
0.96847	0.8936	0.38075	-0.04298	-0.4864	0.4	0.3107	0.00014628	-0.65017	-1.1893
0.97984	0.9034	0.3895	-0.03576	-0.4766	0.4	0.2607	0.00020604	-0.63653	-1.1193
0.9912	0.91308	0.39811	-0.0293	-0.46692	0.4001	0.26084	0.00020614	-0.63642	-1.11916
1.00257	0.92263	0.4066	-0.02365	-0.45737	0.4002	0.26098	0.00020625	-0.6363	-1.11902
1.01333	0.93155	0.4145	-0.01909	-0.44845	0.4003	0.26112	0.00020636	-0.63618	-1.11888
1.02408	0.94036	0.42228	-0.01528	-0.43964	0.40041	0.26127	0.00020647	-0.63605	-1.11873
1.03483	0.94907	0.42995	-0.01217	-0.43093	0.40053	0.26143	0.00020659	-0.63592	-1.11857
1.04995	0.96111	0.44052	-0.00883	-0.41889	0.40065	0.2616	0.00020673	-0.63578	-1.1184
1.06506	0.97293	0.45085	-0.00648	-0.40707	0.40078	0.26178	0.00020687	-0.63563	-1.11822
1.07909	0.9837	0.4602	-0.00496	-0.3963	0.40092	0.26199	0.00020702	-0.63546	-1.11801
1.09312	0.99429	0.46934	-0.0039	-0.38571	0.40108	0.26221	0.0002072	-0.63527	-1.11779
1.10602	1.00386	0.47754	-0.00322	-0.37614	0.40126	0.26246	0.0002074	-0.63507	-1.11754
1.11891	1.01328	0.48555	-0.00273	-0.36672	0.40147	0.26275	0.00020763	-0.63483	-1.11725
1.13066	1.02172	0.49268	-0.00241	-0.35828	0.4017	0.26307	0.00020789	-0.63455	-1.11693
1.14241	1.03003	0.49963	-0.00218	-0.34997	0.40197	0.26345	0.0002082	-0.63424	-1.11655
1.15302	1.03743	0.50577	-0.00203	-0.34257	0.40229	0.26389	0.00020856	-0.63387	-1.11611
1.16363	1.04472	0.51177	-0.00191	-0.33528	0.40266	0.26441	0.000209	-0.63344	-1.11559
1.17312	1.05117	0.51701	-0.00183	-0.32883	0.4031	0.26503	0.00020952	-0.63292	-1.11497
1.18262	1.05754	0.52213	-0.00176	-0.32246	0.40362	0.26575	0.00021016	-0.63231	-1.11425
1.19948	1.06867	0.53094	-0.00168	-0.31133	0.40424	0.26662	0.00021095	-0.63158	-1.11338
1.21433	1.0783	0.53836	-0.00163	-0.3017	0.40499	0.26766	0.00021192	-0.63071	-1.11234
1.2273	1.0866	0.54458	-0.0016	-0.2934	0.40589	0.26891	0.00021313	-0.62966	-1.11109
1.23855	1.09373	0.54975	-0.00158	-0.28627	0.40697	0.27042	0.00021466	-0.62839	-1.10958
1.24825	1.09983	0.55405	-0.00157	-0.28017	0.40827	0.27223	0.00021661	-0.62685	-1.10777
1.25655	1.10504	0.5576	-0.00156	-0.27496	0.40983	0.27441	0.00021912	-0.625	-1.10559
1.26361	1.10946	0.56052	-0.00156	-0.27054	0.41172	0.27703	0.0002224	-0.62276	-1.10297
1.26959	1.11321	0.56292	-0.00155	-0.26679	0.414	0.28018	0.00022676	-0.62006	-1.09982
1.27462	1.11638	0.56488	-0.00155	-0.26362	0.41673	0.28396	0.00023264	-0.61681	-1.09604
1.27884	1.11904	0.56649	-0.00155	-0.26096	0.42	0.28848	0.00024076	-0.61289	-1.09152
1.28236	1.12127	0.5678	-0.00154	-0.25873	0.4239	0.29385	0.00025222	-0.6082	-1.08615
1.28529	1.12313	0.56887	-0.00154	-0.25687	0.42855	0.30023	0.00026886	-0.60261	-1.07977
1.28772	1.12469	0.56975	-0.00154	-0.25531	0.43405	0.30775	0.00029381	-0.59595	-1.07225
1.28974	1.12597	0.57046	-0.00154	-0.25403	0.44053	0.31658	0.00033263	-0.58807	-1.06342
1.2914	1.12704	0.57105	-0.00154	-0.25296	0.44812	0.32688	0.00039557	-0.57881	-1.05312
1.29278	1.12793	0.57152	-0.00154	-0.25207	0.45697	0.3388	0.00050246	-0.56798	-1.0412
1.29392	1.12867	0.57192	-0.00154	-0.25133	0.46209	0.34567	0.00058686	-0.56172	-1.03433
1.29487	1.12928	0.57224	-0.00154	-0.25072	0.46722	0.35252	0.00069306	-0.55545	-1.02748
1.29565	1.12978	0.5725	-0.00154	-0.25022	0.47311	0.36035	0.00084921	-0.54825	-1.01965
1.2963	1.13021	0.57272	-0.00154	-0.24979	0.479	0.36816	0.00105	-0.54104	-1.01184
1.29684	1.13056	0.5729	-0.00154	-0.24944	0.48572	0.37703	0.00136	-0.53283	-1.00297
1.2973	1.13085	0.57305	-0.00154	-0.24915	0.49245	0.38585	0.00176	-0.52462	-0.99415
1.29768	1.1311	0.57318	-0.00154	-0.2489	0.50007	0.3958	0.00238	-0.51534	-0.9842
1.298	1.13132	0.57329	-0.00154	-0.24868	0.50769	0.4057	0.00323	-0.50607	-0.9743
1.29828	1.1315	0.57338	-0.00154	-0.2485	0.51626	0.41675	0.00454	-0.49569	-0.96325
1.29852	1.13165	0.57346	-0.00154	-0.24835	0.52483	0.42773	0.00634	-0.48533	-0.95227
1.29873	1.13179	0.57353	-0.00154	-0.24821	0.53438	0.4399	0.00907	-0.47383	-0.9401
1.29891	1.13191	0.57359	-0.00154	-0.24809	0.54393	0.45198	0.01273	-0.46238	-0.92802
1.29907	1.13201	0.57364	-0.00154	-0.24799	0.55098	0.46082	0.01608	-0.45399	-0.91918
1.29922	1.13211	0.57369	-0.00154	-0.24789	0.55802	0.46962	0.02002	-0.44562	-0.91038
1.29935	1.1322	0.57373	-0.00154	-0.2478	0.56506	0.47837	0.02454	-0.43728	-0.90163
1.29947	1.13228	0.57377	-0.00154	-0.24772	0.57278	0.4879	0.03011	-0.42819	-0.8921
1.29959	1.13235	0.57381	-0.00154	-0.24765	0.58049	0.49738	0.03627	-0.41914	-0.88262
1.2997	1.13242	0.57385	-0.00154	-0.24758	0.58821	0.5068	0.04291	-0.41013	-0.8732
1.2998	1.13249	0.57388	-0.00154	-0.24751	0.59659	0.51697	0.05057	-0.40039	-0.86303
1.2999	1.13255	0.57391	-0.00154	-0.24745	0.60498	0.52707	0.05857	-0.39071	-0.85293
1.3	1.13262	0.57395	-0.00154	-0.24738	0.61336	0.5371	0.06683	-0.38109	-0.8429
1.3	1.18262	0.58797	-0.00153	-0.31738	0.62238	0.54782	0.07591	-0.37079	-0.83218
1.3001	1.18269	0.5881	-0.00153	-0.31731	0.6314	0.55846	0.08512	-0.36056	-0.82154
1.3002	1.18275	0.58823	-0.00153	-0.31725	0.64042	0.56903	0.09438	-0.3504	-0.81097
1.30031	1.18282	0.58837	-0.00153	-0.31718	0.65004	0.5802	0.10429	-0.33964	-0.7998
1.30041	1.18289	0.58851	-0.00153	-0.31711	0.65965	0.59129	0.11419	-0.32896	-0.78871
1.30053	1.18297	0.58866	-0.00153	-0.31703	0.66927	0.60229	0.12407	-0.31836	-0.77771
1.30066	1.18305	0.58882	-0.00153	-0.31695	0.67942	0.6138	0.13445	-0.30725	-0.7662
1.3008	1.18314	0.589	-0.00153	-0.31686	0.68958	0.62522	0.14476	-0.29623	-0.75478
1.30095	1.18324	0.5892	-0.00153	-0.31676	0.69973	0.63654	0.155	-0.28531	-0.74346
1.30113	1.18336	0.58943	-0.00153	-0.31664	0.71035	0.64827	0.16563	-0.27398	-0.73173
1.30133	1.18349	0.58968	-0.00152	-0.31651	0.72097	0.65989	0.17617	-0.26276	-0.72011
1.30157	1.18364	0.58998	-0.00152	-0.31636	0.73159	0.6714	0.18662	-0.25164	-0.7086
1.30185	1.18382	0.59033	-0.00152	-0.31618	0.74259	0.68321	0.19734	-0.24023	-0.69679
1.30218	1.18404	0.59073	-0.00152	-0.31596	0.75359	0.6949	0.20795	-0.22894	-0.6851
1.30257	1.18429	0.59122	-0.00152	-0.31571	0.76458	0.70648	0.21846	-0.21776	-0.67352
1.30305	1.1846	0.59179	-0.00152	-0.3154	0.77586	0.71823	0.22913	-0.20641	-0.66177
1.30363	1.18497	0.59249	-0.00151	-0.31503	0.78713	0.72985	0.23968	-0.19518	-0.65015
1.30433	1.18542	0.59332	-0.00151	-0.31458	0.79841	0.74136	0.25012	-0.18408	-0.63864
1.3052	1.18597	0.59431	-0.00151	-0.31403	0.80985	0.75291	0.26061	-0.17293	-0.62709
1.30626	1.18665	0.59552	-0.0015	-0.31335	0.8213	0.76433	0.27097	-0.16192	-0.61567
1.30757	1.18747	0.59696	-0.0015	-0.31253	0.83275	0.77563	0.28121	-0.15104	-0.60437
1.30919	1.18849	0.59869	-0.00149	-0.31151	0.84425	0.78687	0.29138	-0.14024	-0.59313
1.3112	1.18972	0.60076	-0.00148	-0.31028	0.85575	0.79797	0.30144	-0.1296	-0.58203
1.31368	1.19124	0.60321	-0.00147	-0.30876	0.86726	0.80894	0.31136	-0.11911	-0.57106
1.31675	1.19308	0.6061	-0.00146	-0.30692	0.8787	0.81974	0.32112	-0.10884	-0.56026
1.32053	1.1953	0.60947	-0.00145	-0.3047	0.89015	0.83041	0.33075	-0.09876	-0.54959
1.32518	1.19796	0.61338	-0.00144	-0.30204	0.90159	0.84095	0.34026	-0.0889	-0.53905
1.3309	1.20113	0.61786	-0.00142	-0.29887	0.91287	0.85121	0.3495	-0.07944	-0.52879
1.33788	1.20484	0.62295	-0.00141	-0.29516	0.92414	0.86135	0.35863	-0.07027	-0.51865
1.34638	1.20913	0.62867	-0.00139	-0.29087	0.93542	0.87137	0.36763	-0.06145	-0.50863
1.35667	1.214	0.63501	-0.00137	-0.286	0.94641	0.88102	0.37628	-0.05326	-0.49898
1.36906	1.21941	0.64195	-0.00136	-0.28059	0.95741	0.89056	0.38482	-0.04556	-0.48944
1.38389	1.22526	0.64941	-0.00134	-0.27474	0.96841	0.89998	0.39324	-0.03843	-0.48002
1.40151	1.23136	0.65727	-0.00133	-0.26864	0.97903	0.90897	0.40125	-0.03217	-0.47103
1.42232	1.23747	0.66535	-0.00131	-0.26253	0.98965	0.91784	0.40916	-0.02658	-0.46216
1.44668	1.24331	0.67343	-0.0013	-0.25669	1.00027	0.92661	0.41694	-0.02171	-0.45339
1.47497	1.24857	0.68125	-0.00129	-0.25143	1.01042	0.9349	0.42428	-0.01773	-0.4451
1.50756	1.25301	0.68855	-0.00127	-0.24699	1.02058	0.94309	0.43152	-0.01438	-0.43691
1.54476	1.25649	0.69512	-0.00126	-0.24351	1.03073	0.95117	0.43864	-0.01163	-0.42883
1.58683	1.25902	0.70083	-0.00125	-0.24098	1.04516	0.96249	0.44858	-0.00861	-0.41751
1.63396	1.26071	0.70563	-0.00124	-0.23929	1.05958	0.97361	0.4583	-0.00644	-0.40639
1.68622	1.26176	0.70954	-0.00123	-0.23824	1.07311	0.98386	0.4672	-0.005	-0.39614
1.7436	1.26237	0.71263	-0.00121	-0.23763	1.08664	0.99393	0.4759	-0.00397	-0.38607
1.80595	1.2627	0.71496	-0.0012	-0.2373	1.09922	1.00314	0.48381	-0.00329	-0.37686
1.87297	1.26287	0.71662	-0.00118	-0.23713	1.11179	1.01219	0.49153	-0.0028	-0.36781
1.94424	1.26296	0.71767	-0.00117	-0.23704	1.12337	1.0204	0.49847	-0.00248	-0.3596
2.0192	1.26301	0.71815	-0.00115	-0.23699	1.13494	1.02848	0.50525	-0.00223	-0.35152
2.09718	1.26304	0.71812	-0.00113	-0.23696	1.1455	1.03575	0.5113	-0.00207	-0.34425
2.17739	1.26306	0.71759	-0.00111	-0.23694	1.15607	1.04292	0.51721	-0.00194	-0.33708
2.25898	1.26308	0.71659	-0.0011	-0.23692	1.16562	1.04932	0.52244	-0.00185	-0.33068
2.34102	1.2631	0.71513	-0.00108	-0.2369	1.17517	1.05564	0.52754	-0.00178	-0.32436
2.42261	1.26312	0.71321	-0.00106	-0.23688	1.19231	1.06679	0.53641	-0.0017	-0.31321
2.50282	1.26312	0.71081	-0.00104	-0.23688	1.20755	1.07652	0.54396	-0.00164	-0.30348
2.5808	1.26311	0.70792	-0.00102	-0.23689	1.221	1.08498	0.55033	-0.00161	-0.29502
2.65576	1.26307	0.70448	-0.00101	-0.23693	1.23278	1.0923	0.55569	-0.00159	-0.2877
2.72703	1.26295	0.70046	-0.0009901	-0.23705	1.24303	1.09863	0.56017	-0.00157	-0.28137
2.79405	1.26267	0.69576	-0.00097473	-0.23733	1.25188	1.10407	0.5639	-0.00156	-0.27593
2.8564	1.26208	0.69029	-0.00096018	-0.23792	1.25947	1.10874	0.567	-0.00156	-0.27126
2.91378	1.26098	0.68394	-0.00094633	-0.23902	1.26596	1.11272	0.56956	-0.00155	-0.26728
2.96604	1.25905	0.67664	-0.00093295	-0.24095	1.27145	1.11611	0.57166	-0.00155	-0.26389
3.01317	1.25597	0.66837	-0.00091965	-0.24403	1.2761	1.11898	0.5734	-0.00155	-0.26102
3.05524	1.25144	0.65927	-0.00090588	-0.24856	1.28	1.12141	0.57482	-0.00154	-0.25859
3.09244	1.24536	0.6497	-0.00089092	-0.25464	1.28327	1.12345	0.57599	-0.00154	-0.25655
3.12503	1.23784	0.64026	-0.00087383	-0.26216	1.286	1.12516	0.57695	-0.00154	-0.25484
3.15333	1.22924	0.63164	-0.00085355	-0.27076	1.28828	1.12658	0.57773	-0.00154	-0.25342
3.17769	1.22002	0.6244	-0.00082888	-0.27998	1.29017	1.12778	0.57837	-0.00154	-0.25222
3.19849	1.21069	0.61882	-0.00079872	-0.28931	1.29173	1.12877	0.5789	-0.00154	-0.25123
3.21611	1.20164	0.6148	-0.00076223	-0.29836	1.29304	1.1296	0.57933	-0.00154	-0.2504
3.23094	1.19319	0.61203	-0.00071916	-0.30681	1.29412	1.13028	0.57969	-0.00154	-0.24972
3.24333	1.18553	0.61017	-0.00066999	-0.31447	1.29501	1.13086	0.57998	-0.00154	-0.24914
3.25362	1.17873	0.60893	-0.00061594	-0.32127	1.29576	1.13133	0.58022	-0.00154	-0.24867
3.26212	1.17283	0.60809	-0.00055881	-0.32717	1.29638	1.13173	0.58042	-0.00154	-0.24827
3.2691	1.16777	0.60752	-0.00050071	-0.33223	1.2969	1.13207	0.58059	-0.00154	-0.24793
3.27482	1.1635	0.60712	-0.00044371	-0.3365	1.29734	1.13235	0.58073	-0.00154	-0.24765
3.27947	1.15993	0.60684	-0.00038956	-0.34007	1.29771	1.13259	0.58085	-0.00154	-0.24741
3.28326	1.15696	0.60663	-0.00033956	-0.34304	1.29803	1.13279	0.58095	-0.00154	-0.24721
3.28632	1.15452	0.60648	-0.0002945	-0.34548	1.2983	1.13296	0.58104	-0.00154	-0.24704
3.2888	1.15252	0.60637	-0.00025471	-0.34748	1.29853	1.13311	0.58111	-0.00154	-0.24689
3.29081	1.15089	0.60628	-0.00022016	-0.34911	1.29874	1.13325	0.58117	-0.00154	-0.24675
3.29243	1.14955	0.60622	-0.00019054	-0.35045	1.29892	1.13336	0.58123	-0.00154	-0.24664
3.29374	1.14847	0.60616	-0.0001654	-0.35153	1.29908	1.13346	0.58128	-0.00154	-0.24654
3.29481	1.14758	0.60612	-0.00014421	-0.35242	1.29922	1.13356	0.58133	-0.00153	-0.24644
3.29567	1.14686	0.60609	-0.00012644	-0.35314	1.29935	1.13364	0.58137	-0.00153	-0.24636
3.29637	1.14627	0.60607	-0.00011156	-0.35373	1.29948	1.13372	0.58141	-0.00153	-0.24628
3.29695	1.14578	0.60605	-9.911e-05	-0.35422	1.29959	1.13379	0.58144	-0.00153	-0.24621
3.29743	1.14538	0.60603	-8.868e-05	-0.35462	1.2997	1.13386	0.58148	-0.00153	-0.24614
3.29782	1.14505	0.60602	-7.989e-05	-0.35495	1.2998	1.13393	0.58151	-0.00153	-0.24607
3.29815	1.14477	0.60601	-7.246e-05	-0.35523	1.2999	1.134	0.58154	-0.00153	-0.246
3.29843	1.14453	0.606	-6.614e-05	-0.35547	1.3	1.13406	0.58157	-0.00153	-0.24594
3.29867	1.14433	0.60599	-6.071e-05	-0.35567	1.3	1.18406	0.59514	-0.00153	-0.31594
3.29887	1.14416	0.60598	-5.6e-05	-0.35584	1.3001	1.18412	0.59527	-0.00153	-0.31588
3.29905	1.14401	0.60598	-5.188e-05	-0.35599	1.3002	1.18419	0.5954	-0.00153	-0.31581
3.2992	1.14387	0.60597	-4.822e-05	-0.35613	1.30031	1.18426	0.59553	-0.00153	-0.31574
3.29934	1.14376	0.60597	-4.494e-05	-0.35624	1.30041	1.18433	0.59567	-0.00153	-0.31567
3.29947	1.14365	0.60597	-4.195e-05	-0.35635	1.30053	1.1844	0.59581	-0.00153	-0.3156
3.29959	1.14355	0.60596	-3.918e-05	-0.35645	1.30066	1.18448	0.59597	-0.00153	-0.31552
3.2997	1.14346	0.60596	-3.658e-05	-0.35654	1.3008	1.18457	0.59615	-0.00153	-0.31543
3.2998	1.14337	0.60595	-3.409e-05	-0.35663	1.30095	1.18467	0.59634	-0.00153	-0.31533
3.2999	1.14328	0.60595	-3.167e-05	-0.35672	1.30113	1.18479	0.59656	-0.00152	-0.31521
3.3	1.1432	0.60595	-2.926e-05	-0.3568	1.30133	1.18492	0.59681	-0.00152	-0.31508
3.3	3.5432	0.60348	-4.27e-06	-0.1568	1.30157	1.18507	0.5971	-0.00152	-0.31493
3.3001	3.54311	0.60345	-4.27e-06	-0.15689	1.30185	1.18525	0.59744	-0.00152	-0.31475
3.3002	3.54302	0.60343	-4.27e-06	-0.15698	1.30218	1.18546	0.59784	-0.00152	-0.31454
3.3003	3.54294	0.6034	-4.26e-06	-0.15706	1.30257	1.18571	0.59831	-0.00152	-0.31429
3.30041	3.54285	0.60337	-4.26e-06	-0.15715	1.30305	1.18601	0.59887	-0.00152	-0.31399
3.30051	3.54276	0.60334	-4.26e-06	-0.15724	1.30363	1.18638	0.59955	-0.00151	-0.31362
3.30062	3.54267	0.60331	-4.26e-06	-0.15733	1.30433	1.18683	0.60036	-0.00151	-0.31317
3.30074	3.54258	0.60328	-4.26e-06	-0.15742	1.3052	1.18737	0.60134	-0.00151	-0.31263
3.30085	3.54248	0.60325	-4.26e-06	-0.15752	1.30626	1.18804	0.60252	-0.0015	-0.31196
3.30098	3.54238	0.60321	-4.26e-06	-0.15762	1.30757	1.18885	0.60393	-0.0015	-0.31115
3.30111	3.54227	0.60318	-4.26e-06	-0.15773	1.30919	1.18985	0.60563	-0.00149	-0.31015
3.30126	3.54216	0.60314	-4.25e-06	-0.15784	1.3112	1.19107	0.60766	-0.00148	-0.30893
3.30141	3.54203	0.6031	-4.25e-06	-0.15797	1.31368	1.19257	0.61007	-0.00147	-0.30743
3.30157	3.5419	0.60305	-4.25e-06	-0.1581	1.31675	1.19438	0.61291	-0.00146	-0.30562
3.30175	3.54176	0.603	-4.25e-06	-0.15824	1.32053	1.19657	0.61624	-0.00145	-0.30343
3.30194	3.54161	0.60295	-4.25e-06	-0.15839	1.32518	1.1992	0.62009	-0.00144	-0.3008
3.30215	3.54145	0.6029	-4.24e-06	-0.15855	1.3309	1.20232	0.62451	-0.00143	-0.29768
3.30239	3.54127	0.60284	-4.24e-06	-0.15873	1.33788	1.20598	0.62954	-0.00141	-0.29402
3.30264	3.54108	0.60277	-4.24e-06	-0.15892	1.34638	1.21021	0.6352	-0.0014	-0.28979
3.30293	3.54087	0.60269	-4.23e-06	-0.15913	1.35667	1.215	0.64147	-0.00138	-0.285
3.30324	3.54064	0.60261	-4.23e-06	-0.15936	1.36906	1.22032	0.64833	-0.00136	-0.27968
3.3036	3.54038	0.60252	-4.23e-06	-0.15962	1.38389	1.22607	0.65571	-0.00135	-0.27393
3.30399	3.5401	0.60242	-4.22e-06	-0.1599	1.40151	1.23205	0.66348	-0.00133	-0.26795
3.30442	3.5398	0.60232	-4.22e-06	-0.1602	1.42232	1.23805	0.67148	-0.00132	-0.26195
3.30491	3.53947	0.60219	-4.21e-06	-0.16053	1.44668	1.24377	0.67948	-0.00131	-0.25623
3.30545	3.53911	0.60206	-4.2e-06	-0.16089	1.47497	1.24892	0.68721	-0.00129	-0.25108
3.30606	3.53872	0.60192	-4.2e-06	-0.16128	1.50756	1.25325	0.69444	-0.00128	-0.24675
3.30673	3.5383	0.60176	-4.19e-06	-0.1617	1.54476	1.25665	0.70095	-0.00127	-0.24335
3.30749	3.53784	0.60158	-4.18e-06	-0.16216	1.58683	1.25911	0.70661	-0.00126	-0.24089
3.30832	3.53735	0.60139	-4.17e-06	-0.16265	1.63396	1.26076	0.71139	-0.00125	-0.23924
3.30925	3.53683	0.60118	-4.15e-06	-0.16317	1.68622	1.26178	0.71529	-0.00123	-0.23822
3.31027	3.53628	0.60096	-4.14e-06	-0.16372	1.7436	1.26238	0.71837	-0.00122	-0.23762
3.3114	3.53571	0.60072	-4.12e-06	-0.16429	1.80595	1.2627	0.72072	-0.00121	-0.2373
3.31264	3.53511	0.60046	-4.11e-06	-0.16489	1.87297	1.26287	0.72239	-0.00119	-0.23713
3.314	3.53449	0.60018	-4.09e-06	-0.16551	1.94424	1.26295	0.72345	-0.00117	-0.23705
3.31548	3.53385	0.59989	-4.06e-06	-0.16615	2.0192	1.263	0.72396	-0.00116	-0.237
3.31709	3.53321	0.59958	-4.04e-06	-0.16679	2.09718	1.26303	0.72395	-0.00114	-0.23697
3.31883	3.53256	0.59926	-4.01e-06	-0.16744	2.17739	1.26306	0.72344	-0.00112	-0.23694
3.3207	3.53192	0.59892	-3.98e-06	-0.16808	2.25898	1.26308	0.72247	-0.0011	-0.23692
3.3227	3.53128	0.59857	-3.95e-06	-0.16872	2.34102	1.26309	0.72103	-0.00108	-0.23691
3.32483	3.53066	0.59821	-3.91e-06	-0.16934	2.42261	1.26311	0.71913	-0.00107	-0.23689
3.32709	3.53006	0.59785	-3.87e-06	-0.16994	2.50282	1.26312	0.71675	-0.00105	-0.23688
3.32947	3.52949	0.59748	-3.83e-06	-0.17051	2.5808	1.26311	0.71387	-0.00103	-0.23689
3.33196	3.52895	0.59711	-3.78e-06	-0.17105	2.65576	1.26306	0.71046	-0.00101	-0.23694
3.33455	3.52844	0.59674	-3.73e-06	-0.17156	2.72703	1.26294	0.70645	-0.00099633	-0.23706
3.33723	3.52797	0.59638	-3.68e-06	-0.17203	2.79405	1.26266	0.70176	-0.00098086	-0.23734
3.33998	3.52754	0.59602	-3.63e-06	-0.17246	2.8564	1.26208	0.69631	-0.00096621	-0.23792
3.3428	3.52714	0.59567	-3.57e-06	-0.17286	2.91378	1.26097	0.68997	-0.00095228	-0.23903
3.34566	3.52677	0.59533	-3.52e-06	-0.17323	2.96604	1.25905	0.68268	-0.00093882	-0.24095
3.34855	3.52645	0.59501	-3.46e-06	-0.17355	3.01317	1.25596	0.67442	-0.00092543	-0.24404
3.35145	3.52615	0.5947	-3.4e-06	-0.17385	3.05524	1.25144	0.66533	-0.00091158	-0.24856
3.35434	3.52589	0.59442	-3.34e-06	-0.17411	3.09244	1.24535	0.65578	-0.00089651	-0.25465
3.3572	3.52566	0.59415	-3.28e-06	-0.17434	3.12503	1.23784	0.64635	-0.00087932	-0.26216
3.36002	3.52545	0.59391	-3.22e-06	-0.17455	3.15333	1.22923	0.63773	-0.00085891	-0.27077
3.36277	3.52527	0.59368	-3.16e-06	-0.17473	3.17769	1.22002	0.6305	-0.00083409	-0.27998
3.36546	3.52511	0.59348	-3.1e-06	-0.17489	3.19849	1.21069	0.62492	-0.00080374	-0.28931
3.36805	3.52497	0.59329	-3.05e-06	-0.17503	3.21611	1.20164	0.6209	-0.00076702	-0.29836
3.37053	3.52484	0.59313	-2.99e-06	-0.17516	3.23094	1.19319	0.61814	-0.00072369	-0.30681
3.37291	3.52473	0.59299	-2.94e-06	-0.17527	3.24333	1.18553	0.61628	-0.00067421	-0.31447
3.37517	3.52463	0.59287	-2.89e-06	-0.17537	3.25362	1.17873	0.61504	-0.00061982	-0.32127
3.3773	3.52454	0.59276	-2.85e-06	-0.17546	3.26212	1.17282	0.6142	-0.00056233	-0.32718
3.3793	3.52446	0.59267	-2.8e-06	-0.17554	3.2691	1.16777	0.61363	-0.00050387	-0.33223
3.38117	3.5244	0.59259	-2.76e-06	-0.1756	3.27482	1.1635	0.61323	-0.00044651	-0.3365
3.38291	3.52433	0.59252	-2.72e-06	-0.17567	3.27947	1.15993	0.61295	-0.00039202	-0.34007
3.38452	3.52428	0.59246	-2.69e-06	-0.17572	3.28326	1.15696	0.61274	-0.0003417	-0.34304
3.386	3.52423	0.59242	-2.65e-06	-0.17577	3.28632	1.15452	0.61259	-0.00029636	-0.34548
3.38736	3.52419	0.59238	-2.62e-06	-0.17581	3.2888	1.15252	0.61248	-0.00025633	-0.34748
3.3886	3.52415	0.59235	-2.6e-06	-0.17585	3.29081	1.15088	0.61239	-0.00022155	-0.34912
3.38973	3.52411	0.59232	-2.57e-06	-0.17589	3.29243	1.14955	0.61233	-0.00019175	-0.35045
3.39075	3.52408	0.5923	-2.55e-06	-0.17592	3.29374	1.14847	0.61228	-0.00016645	-0.35153
3.39168	3.52406	0.59228	-2.53e-06	-0.17594	3.29481	1.14758	0.61224	-0.00014513	-0.35242
3.39251	3.52403	0.59227	-2.51e-06	-0.17597	3.29567	1.14686	0.6122	-0.00012724	-0.35314
3.39327	3.52401	0.59226	-2.49e-06	-0.17599	3.29637	1.14627	0.61218	-0.00011227	-0.35373
3.39394	3.52399	0.59225	-2.48e-06	-0.17601	3.29695	1.14578	0.61216	-9.974e-05	-0.35422
3.39455	3.52397	0.59224	-2.46e-06	-0.17603	3.29743	1.14538	0.61214	-8.924e-05	-0.35462
3.39509	3.52396	0.59223	-2.45e-06	-0.17604	3.29782	1.14505	0.61213	-8.04e-05	-0.35495
3.39558	3.52394	0.59223	-2.44e-06	-0.17606	3.29815	1.14477	0.61212	-7.292e-05	-0.35523
3.39601	3.52393	0.59223	-2.43e-06	-0.17607	3.29843	1.14453	0.61211	-6.656e-05	-0.35547
3.39641	3.52392	0.59222	-2.42e-06	-0.17608	3.29867	1.14433	0.6121	-6.109e-05	-0.35567
3.39676	3.52391	0.59222	-2.41e-06	-0.17609	3.29887	1.14416	0.6121	-5.636e-05	-0.35584
3.39707	3.5239	0.59222	-2.41e-06	-0.1761	3.29905	1.14401	0.61209	-5.221e-05	-0.35599
3.39736	3.52389	0.59222	-2.4e-06	-0.17611	3.2992	1.14387	0.61208	-4.853e-05	-0.35613
3.39761	3.52389	0.59222	-2.39e-06	-0.17611	3.29934	1.14376	0.61208	-4.523e-05	-0.35624
3.39785	3.52388	0.59221	-2.39e-06	-0.17612	3.29947	1.14365	0.61208	-4.222e-05	-0.35635
3.39806	3.52387	0.59221	-2.38e-06	-0.17613	3.29959	1.14355	0.61207	-3.943e-05	-0.35645
3.39825	3.52387	0.59221	-2.38e-06	-0.17613	3.2997	1.14345	0.61207	-3.681e-05	-0.35655
3.39843	3.52386	0.59221	-2.38e-06	-0.17614	3.2998	1.14337	0.61207	-3.431e-05	-0.35663
3.39859	3.52386	0.59221	-2.37e-06	-0.17614	3.2999	1.14328	0.61206	-3.187e-05	-0.35672
3.39875	3.52385	0.59221	-2.37e-06	-0.17615	3.3	1.14319	0.61206	-2.945e-05	-0.35681
3.39889	3.52385	0.59221	-2.37e-06	-0.17615	3.3	3.54319	0.60959	-4.29e-06	-0.15681
3.39902	3.52385	0.59221	-2.36e-06	-0.17615	3.3001	3.54311	0.60957	-4.29e-06	-0.15689
3.39915	3.52384	0.59221	-2.36e-06	-0.17616	3.3002	3.54302	0.60954	-4.29e-06	-0.15698
3.39927	3.52384	0.59221	-2.36e-06	-0.17616	3.3003	3.54294	0.60951	-4.29e-06	-0.15706
3.39938	3.52384	0.59221	-2.35e-06	-0.17616	3.30041	3.54285	0.60948	-4.29e-06	-0.15715
3.39949	3.52383	0.59221	-2.35e-06	-0.17617	3.30051	3.54276	0.60945	-4.29e-06	-0.15724
3.3996	3.52383	0.59221	-2.35e-06	-0.17617	3.30062	3.54267	0.60942	-4.29e-06	-0.15733
3.3997	3.52383	0.59221	-2.35e-06	-0.17617	3.30074	3.54258	0.60939	-4.29e-06	-0.15742
3.3998	3.52382	0.59221	-2.34e-06	-0.17618	3.30085	3.54248	0.60936	-4.28e-06	-0.15752
3.3999	3.52382	0.59221	-2.34e-06	-0.17618	3.30098	3.54238	0.60932	-4.28e-06	-0.15762
3.4	3.52382	0.59221	-2.34e-06	-0.17618	3.30111	3.54227	0.60929	-4.28e-06	-0.15773
3.3997	3.52383	0.60049	-2.3e-06	-0.17617	3.30126	3.54216	0.60925	-4.28e-06	-0.15784
3.3998	3.52382	0.60049	-2.3e-06	-0.17618	3.30141	3.54203	0.60921	-4.28e-06	-0.15797
3.3999	3.52382	0.60049	-2.3e-06	-0.17618	3.30157	3.5419	0.60916	-4.28e-06	-0.1581
3.4	3.52382	0.60049	-2.3e-06	-0.17618	3.30175	3.54176	0.60912	-4.27e-06	-0.15824
					3.30194	3.54161	0.60906	-4.27e-06	-0.15839
					3.30215	3.54145	0.60901	-4.27e-06	-0.15855
					3.30239	3.54127	0.60895	-4.27e-06	-0.15873
					3.30264	3.54108	0.60888	-4.26e-06	-0.15892
					3.30293	3.54087	0.60881	-4.26e-06	-0.15913
					3.30324	3.54064	0.60872	-4.26e-06	-0.15937
					3.3036	3.54038	0.60863	-4.25e-06	-0.15962
					3.30399	3.5401	0.60854	-4.25e-06	-0.1599
					3.30442	3.5398	0.60843	-4.24e-06	-0.1602
					3.30491	3.53947	0.60831	-4.24e-06	-0.16053
					3.30545	3.53911	0.60817	-4.23e-06	-0.16089
					3.30606	3.53872	0.60803	-4.22e-06	-0.16128
					3.30673	3.5383	0.60787	-4.21e-06	-0.1617
					3.30749	3.53784	0.60769	-4.2e-06	-0.16216
					3.30832	3.53735	0.6075	-4.19e-06	-0.16265
					3.30925	3.53683	0.60729	-4.18e-06	-0.16317
					3.31027	3.53628	0.60707	-4.17e-06	-0.16372
					3.3114	3.53571	0.60683	-4.15e-06	-0.16429
					3.31264	3.53511	0.60657	-4.13e-06	-0.16489
					3.314	3.53449	0.60629	-4.11e-06	-0.16551
					3.31548	3.53385	0.606	-4.09e-06	-0.16615
					3.31709	3.53321	0.60569	-4.06e-06	-0.16679
					3.31883	3.53256	0.60537	-4.04e-06	-0.16744
					3.3207	3.53192	0.60503	-4.01e-06	-0.16808
					3.3227	3.53128	0.60468	-3.97e-06	-0.16872
					3.32483	3.53066	0.60432	-3.94e-06	-0.16934
					3.32709	3.53006	0.60396	-3.9e-06	-0.16994
					3.32947	3.52949	0.60359	-3.85e-06	-0.17051
					3.33196	3.52895	0.60322	-3.81e-06	-0.17105
					3.33455	3.52844	0.60285	-3.76e-06	-0.17156
					3.33723	3.52797	0.60249	-3.71e-06	-0.17203
					3.33998	3.52754	0.60213	-3.65e-06	-0.17246
					3.3428	3.52714	0.60178	-3.6e-06	-0.17286
					3.34566	3.52677	0.60144	-3.54e-06	-0.17323
					3.34855	3.52645	0.60112	-3.48e-06	-0.17355
					3.35145	3.52615	0.60082	-3.42e-06	-0.17385
					3.35434	3.52589	0.60053	-3.36e-06	-0.17411
					3.3572	3.52566	0.60026	-3.3e-06	-0.17434
					3.36002	3.52545	0.60002	-3.24e-06	-0.17455
					3.36277	3.52527	0.59979	-3.18e-06	-0.17473
					3.36546	3.52511	0.59959	-3.12e-06	-0.17489
					3.36805	3.52497	0.59941	-3.07e-06	-0.17503
					3.37053	3.52484	0.59924	-3.01e-06	-0.17516
					3.37291	3.52473	0.5991	-2.96e-06	-0.17527
					3.37517	3.52463	0.59898	-2.91e-06	-0.17537
					3.3773	3.52454	0.59887	-2.86e-06	-0.17546
					3.3793	3.52446	0.59878	-2.82e-06	-0.17554
					3.38117	3.5244	0.5987	-2.78e-06	-0.1756
					3.38291	3.52433	0.59863	-2.74e-06	-0.17567
					3.38452	3.52428	0.59858	-2.7e-06	-0.17572
					3.386	3.52423	0.59853	-2.67e-06	-0.17577
					3.38736	3.52419	0.59849	-2.64e-06	-0.17581
					3.3886	3.52415	0.59846	-2.61e-06	-0.17585
					3.38973	3.52411	0.59843	-2.59e-06	-0.17589
					3.39075	3.52408	0.59841	-2.56e-06	-0.17592
					3.39168	3.52406	0.59839	-2.54e-06	-0.17594
					3.39251	3.52403	0.59838	-2.52e-06	-0.17597
					3.39327	3.52401	0.59837	-2.51e-06	-0.17599
					3.39394	3.52399	0.59836	-2.49e-06	-0.17601
					3.39455	3.52397	0.59835	-2.48e-06	-0.17603
					3.39509	3.52396	0.59835	-2.47e-06	-0.17604
					3.39558	3.52394	0.59834	-2.45e-06	-0.17606
					3.39601	3.52393	0.59834	-2.45e-06	-0.17607
					3.39641	3.52392	0.59833	-2.44e-06	-0.17608
					3.39676	3.52391	0.59833	-2.43e-06	-0.17609
					3.39707	3.5239	0.59833	-2.42e-06	-0.1761
					3.39736	3.52389	0.59833	-2.41e-06	-0.17611
					3.39761	3.52389	0.59833	-2.41e-06	-0.17611
					3.39785	3.52388	0.59833	-2.4e-06	-0.17612
					3.39806	3.52387	0.59832	-2.4e-06	-0.17613
					3.39825	3.52387	0.59832	-2.39e-06	-0.17613
					3.39843	3.52386	0.59832	-2.39e-06	-0.17614
					3.39859	3.52386	0.59832	-2.39e-06	-0.17614
					3.39875	3.52385	0.59832	-2.38e-06	-0.17615
					3.39889	3.52385	0.59832	-2.38e-06	-0.17615
					3.39902	3.52385	0.59832	-2.38e-06	-0.17615
					3.39915	3.52384	0.59832	-2.37e-06	-0.17616
					3.39927	3.52384	0.59832	-2.37e-06	-0.17616
					3.39938	3.52384	0.59832	-2.37e-06	-0.17616
					3.39949	3.52383	0.59832	-2.37e-06	-0.17617
					3.3996	3.52383	0.59832	-2.36e-06	-0.17617
					3.3997	3.52383	0.59832	-2.36e-06	-0.17617
					3.3998	3.52382	0.59832	-2.36e-06	-0.17618
					3.3999	3.52382	0.59832	-2.36e-06	-0.17618
					3.4	3.52382	0.59832	-2.35e-06	-0.17618
					3.4	3.52382	0.61015	-2.36e-06	-0.17618

## Sheet: Figure 1d
without Cd(O,S,Se,Te)		with Cd(O,S,Se,Te)
bias	current density	bias	current density
0	-28.9492	0	-29.1295
0.02	-28.9166	0.02	-29.0957
0.04	-28.8831	0.04	-29.061
0.06	-28.8488	0.06	-29.0255
0.08	-28.8136	0.08	-28.9891
0.1	-28.7775	0.1	-28.9519
0.12	-28.7404	0.12	-28.9137
0.14	-28.7023	0.14	-28.8745
0.16	-28.6632	0.16	-28.8344
0.18	-28.623	0.18	-28.7932
0.2	-28.5816	0.2	-28.7511
0.22	-28.5391	0.22	-28.7078
0.24	-28.4952	0.24	-28.6635
0.26	-28.4501	0.26	-28.618
0.28	-28.4036	0.28	-28.5714
0.3	-28.3556	0.3	-28.5235
0.32	-28.306	0.32	-28.4744
0.34	-28.2547	0.34	-28.424
0.36	-28.2017	0.36	-28.3722
0.38	-28.1468	0.38	-28.319
0.4	-28.0898	0.4	-28.2644
0.42	-28.0307	0.42	-28.2082
0.44	-27.9691	0.44	-28.1504
0.46	-27.9049	0.46	-28.091
0.48	-27.838	0.48	-28.0299
0.5	-27.7678	0.5	-27.9669
0.52	-27.6942	0.52	-27.9019
0.54	-27.6165	0.54	-27.8348
0.56	-27.5343	0.56	-27.7654
0.58	-27.4464	0.58	-27.6934
0.6	-27.3515	0.6	-27.6183
0.62	-27.2472	0.62	-27.5395
0.64	-27.1292	0.64	-27.4559
0.66	-26.9896	0.66	-27.3656
0.68	-26.8129	0.68	-27.2651
0.7	-26.5684	0.7	-27.1479
0.72	-26.1939	0.72	-27.0018
0.74	-25.5617	0.74	-26.8026
0.76	-24.4099	0.76	-26.5025
0.78	-22.2038	0.78	-26.0059
0.8	-17.868	0.8	-25.12
0.82	-9.3117	0.82	-23.4571
0.84	7.27482	0.84	-20.2443
		0.86	-13.9728
		0.88	-1.81264
		0.9	21.1925

## Sheet: Figure 2d and 2f
with CdSe							with Cd(O,Se)
Distance [µm]	S K	Se L	Cd L	Te L	Sn L	O K	Distance [µm]	S K	Se L	Cd L	Te L	Sn L	O K
0	1.13449	2.13754	2.47031	4.3996	49.5475	39.5182	0.0422	1.36574	2.57968	2.91932	5.44616	37.5943	49.3516
0.0039	0.95432	2.26997	2.60518	3.9964	49.1496	40.2152	0.0461	1.47811	3.004	3.91341	4.87388	37.4254	48.5976
0.0077	1.01746	2.53065	2.79621	3.95135	50.5727	38.3722	0.0499	1.30217	3.31194	4.39818	5.38246	36.4778	48.429
0.0116	1.06097	2.07004	2.85279	4.14531	48.9115	40.1778	0.0538	1.40196	3.26718	3.90054	5.81261	36.4051	48.47
0.0155	1.29882	2.19094	3.1111	3.92605	47.7754	40.9323	0.0577	1.52677	2.77849	4.31569	5.79125	41.4722	43.4014
0.0193	1.21395	2.25879	2.87916	3.368	51.9191	37.5735	0.0615	1.39732	2.53434	3.88682	6.59209	39.5747	45.3065
0.0232	1.25498	1.94099	2.55023	4.05772	51.5816	37.8568	0.0654	1.87079	2.7738	4.02424	5.28017	39.9297	45.4069
0.0271	1.26012	2.22037	3.08706	3.4978	47.8343	41.3494	0.0693	1.69425	2.66343	4.15387	4.56944	37.5029	48.687
0.0309	1.29436	2.7375	2.87978	4.46857	48.0567	39.7494	0.0731	1.06164	2.79962	4.24815	5.67787	36.2747	49.2051
0.0348	1.12014	1.84818	2.94602	4.27566	48.8404	40.1739	0.077	1.57064	2.98492	4.552	5.51492	34.6926	49.5922
0.0387	1.26244	2.49291	3.08709	4.90871	47.9508	39.5028	0.0809	1.42972	3.00527	5.02395	6.17883	36.3472	47.2866
0.0425	1.01847	1.905	3.0986	4.23407	50.0052	38.9307	0.0847	1.76677	2.65429	4.02133	6.53501	36.4434	47.8335
0.0464	1.04972	2.12926	3.30009	4.15824	47.9962	40.591	0.0886	1.79467	3.05936	3.6306	5.15903	35.7187	49.907
0.0503	1.0694	1.9671	2.49075	4.05497	48.6267	41.0241	0.0925	0.79997	3.04466	4.40131	5.57281	40.0102	45.4512
0.0541	1.0525	2.52203	3.24778	4.03867	49.0652	39.2749	0.0963	1.149	2.90168	4.35531	6.19053	40.2498	44.4729
0.058	1.2009	2.48797	3.25027	4.0277	48.1761	40.0355	0.1002	2.07247	4.21263	3.75347	5.80353	37.4582	46.0052
0.0619	1.07604	2.0877	3.16346	4.22459	49.6128	39.0523	0.1041	2.18341	3.10871	3.54995	5.39653	37.334	47.7193
0.0657	1.08738	2.32856	2.7341	3.50139	48.7634	40.8327	0.1079	1.98083	3.32476	3.98346	5.06613	38.553	46.3843
0.0696	1.03659	2.19984	2.94396	4.09347	48.9584	39.9989	0.1118	1.23559	3.26454	4.57011	7.0306	36.1939	46.9743
0.0735	1.23829	2.28301	2.70641	4.39508	49.0681	39.5086	0.1157	1.34944	2.57434	4.8099	5.89826	34.7832	49.859
0.0773	1.12178	1.93699	2.7613	4.22128	49.2504	39.9546	0.1195	1.46678	2.54625	4.9211	6.26549	36.6775	47.416
0.0812	0.94219	2.44513	3.53674	3.62488	47.9717	40.6904	0.1234	1.52533	2.33432	4.35723	6.53092	37.0661	47.4849
0.0851	1.04089	2.52655	3.20512	4.48416	49.0201	38.9284	0.1273	1.89267	3.39115	4.31887	5.91024	38.4672	45.2962
0.0889	1.1246	2.2374	2.81752	4.05762	49.1979	39.7828	0.1311	1.8519	3.62539	5.12179	7.46122	37.0804	43.7719
0.0928	1.08941	2.14315	3.14799	4.21813	48.4904	40.1278	0.135	1.44868	3.74821	6.93948	6.67717	37.806	42.2771
0.0967	1.17854	2.08814	3.07589	3.9732	47.3566	41.535	0.1389	1.68194	4.0254	6.80423	7.22333	35.1012	44.4141
0.1005	1.075	2.39799	3.10817	3.48634	47.6525	41.5006	0.1427	2.05727	4.3028	6.46935	6.72303	34.8532	44.8327
0.1044	1.01177	2.34677	3.18509	4.25468	47.4863	40.9017	0.1466	1.72806	4.80153	7.00206	7.98775	33.8128	43.9258
0.1083	1.0918	1.97431	3.31229	3.91297	48.3129	40.5998	0.1505	1.82116	6.35239	8.26257	8.95862	33.1263	40.3863
0.1121	1.18268	2.37327	2.99951	3.92796	48.8766	39.8392	0.1543	1.94017	5.95683	10.3255	8.91195	30.8285	40.9118
0.116	1.45076	2.28504	2.85956	4.02774	48.0302	40.5668	0.1582	1.73054	6.43106	10.7946	9.88906	28.9545	41.4705
0.1199	1.3919	2.42045	3.52812	3.46116	46.9191	41.4882	0.1621	2.10154	7.2223	12.6931	10.7806	26.5857	39.9039
0.1238	1.2377	2.22851	3.74529	3.64725	44.3365	43.997	0.166	2.31043	7.75282	14.3261	10.5905	26.8015	37.4855
0.1276	1.515	2.11245	5.14186	3.55936	46.1647	40.7048	0.1698	2.57131	7.77902	15.456	13.0049	23.4256	37.0097
0.1315	2.20048	2.68982	6.23044	3.88124	43.4475	40.7142	0.1737	3.60664	10.3753	17.1484	14.3875	21.6429	32.072
0.1354	2.49696	3.11214	8.05744	3.63951	40.6269	41.211	0.1776	3.50444	10.4998	18.0748	15.7681	20.6354	30.4396
0.1392	2.83468	4.37822	8.80831	3.99177	37.9088	41.2423	0.1814	3.7261	9.63125	22.7265	16.6879	16.0151	30.3917
0.1431	4.0039	4.44041	10.7613	4.481	36.929	38.5164	0.1853	3.33261	12.317	22.5848	19.5988	15.8368	24.8483
0.147	4.9224	5.50718	12.1418	4.74305	34.1958	37.5998	0.1892	3.71134	14.6889	26.2758	17.7758	13.2216	23.5344
0.1508	5.10426	6.19594	13.7054	4.35497	29.7407	40.0171	0.193	3.68867	14.0165	25.6513	22.2916	14.5427	19.0173
0.1547	6.71086	6.72206	16.6112	4.33613	28.363	36.3681	0.1969	5.02819	13.8991	26.9939	22.9541	13.0785	16.9467
0.1586	7.44631	7.80722	20.5383	4.75705	25.959	32.6128	0.2008	3.85763	15.9104	29.6063	22.1258	10.6531	17.0417
0.1624	8.55644	8.89049	21.9657	4.92291	23.2978	31.4414	0.2046	4.69968	16.009	29.0152	21.9279	9.72635	17.8454
0.1663	9.52347	8.76114	25.5326	5.03404	21.7926	28.4316	0.2085	3.36561	17.7957	29.1854	21.9755	10.4669	16.4182
0.1702	9.97017	11.5849	27.4417	4.97579	18.0289	27.0839	0.2124	3.92367	16.5455	30.3399	24.9311	8.77721	14.7185
0.174	10.8067	11.7747	29.6419	5.20216	16.4792	25.1505	0.2162	3.62918	16.1033	34.9589	22.7426	8.10536	13.6967
0.1779	10.8988	13.7398	31.5111	5.4824	14.2969	23.143	0.2201	3.83899	16.7061	32.3842	24.7572	6.5269	15.0379
0.1818	13.0432	14.6803	33.1559	4.92551	10.5933	22.6675	0.224	5.57664	15.9856	33.4513	25.6609	6.29415	12.2822
0.1856	12.8729	16.6391	33.3437	5.8585	10.0392	20.2942	0.2278	5.82027	16.7384	32.8881	25.5346	5.86077	12.4284
0.1895	13.3591	18.5833	35.2551	5.32464	7.16622	19.3783	0.2317	5.14038	16.3274	32.6571	24.732	6.68968	13.6995
0.1934	13.0428	18.4954	39.5524	5.11566	6.29406	16.5619	0.2356	4.29837	16.6335	34.949	25.016	6.00159	12.3456
0.1972	14.2036	18.0845	39.3693	5.30297	6.22213	15.8814	0.2394	4.27423	15.2212	32.987	26.6397	5.74015	14.3998
0.2011	14.5591	19.1859	39.5529	5.50927	5.37537	14.9124	0.2433	5.30139	16.8038	32.5732	25.8682	5.45077	13.2347
0.205	14.2204	19.4445	40.0202	5.52301	5.41604	14.4551	0.2472	4.64025	17.2459	35.2933	23.1278	5.73987	12.8028
0.2088	15.0112	17.8338	40.6115	6.23582	4.50219	14.9053	0.251	5.26336	15.9354	33.5172	26.9299	4.70291	12.5131
0.2127	14.5014	19.9998	41.2662	6.47993	4.25227	12.5973	0.2549	4.6318	18.3734	33.3524	26.7137	4.83572	11.298
0.2166	14.8051	21.3794	40.3624	6.54871	3.74314	12.2558	0.2588	4.81838	14.6332	33.0933	27.5921	4.95264	13.7933
0.2204	14.0707	21.2962	41.8931	7.24692	3.08852	11.4932	0.2626	4.04296	14.6655	34.7466	27.2369	6.17208	12.3471
0.2243	13.4262	22.0482	42.0765	6.94084	3.14799	11.4487	0.2665	3.06232	17.366	34.7205	25.7014	6.28631	12.1152
0.2282	13.2689	21.5167	42.5398	7.47146	3.20443	11.0953	0.2704	3.83653	18.5479	34.6662	23.7816	5.32741	12.7442
0.232	13.9418	21.2127	42.2163	8.24259	3.30395	10.1832	0.2742	3.24708	16.3595	31.843	29.9323	5.36843	12.4966
0.2359	13.3079	20.7569	42.6356	9.07611	3.39055	9.91996	0.2781	3.42352	16.4266	33.9197	28.556	6.23736	10.3235
0.2398	12.1197	21.2055	42.789	8.97671	3.62526	10.3408	0.282	3.66164	18.2659	33.5745	28.099	5.06776	10.5592
0.2436	12.6812	19.1404	43.128	10.3715	3.6919	10.0864	0.2858	3.35411	17.243	31.8107	29.5143	6.10373	11.2497
0.2475	10.8424	21.3645	42.6992	10.7135	2.97086	10.4999	0.2897	4.21259	18.4034	32.0737	28.7919	6.42074	9.33952
0.2514	10.5744	21.2016	43.6399	10.7598	3.14985	9.7861	0.2936	4.74675	16.2037	34.2546	28.5207	5.72605	9.83187
0.2552	9.61357	20.1182	44.4697	13.1538	2.94115	8.81392	0.2974	3.80867	17.094	35.3178	26.8383	6.29071	9.89425
0.2591	8.82472	20.098	43.5605	14.7266	3.57382	8.31186	0.3013	4.38914	15.3771	33.1513	27.9673	5.37818	12.9823
0.263	8.7509	20.2207	42.5834	16.5209	3.18323	7.88423	0.3052	3.67317	14.974	34.9296	28.3846	6.01261	11.2598
0.2668	8.76784	17.837	44.6985	17.838	3.00848	6.97861	0.309	3.94334	18.065	33.6741	26.1082	7.48367	9.57061
0.2707	7.28489	17.6954	43.7225	19.873	3.68742	6.85096	0.3129	3.18692	15.4941	31.0145	30.5742	6.51273	12.1088
0.2746	7.22125	17.5834	43.7284	20.3891	2.59294	7.62226	0.3168	3.21869	13.0658	35.781	29.8652	6.05755	11.2248
0.2784	6.53508	18.1074	42.7653	22.8022	2.46702	6.44915	0.3206	3.23946	13.0438	38.366	28.3389	5.40252	10.8573
0.2823	6.85038	17.4631	43.3597	22.0136	2.91704	6.53135	0.3245	3.76202	14.014	34.1723	30.0253	5.06998	11.8615
0.2862	6.0667	16.4505	43.5451	22.8537	3.52473	6.66758	0.3284	2.50727	15.2119	37.3676	25.7039	6.23973	12.1947
0.29	5.65819	14.9873	44.2289	25.4149	3.61574	5.20821	0.3322	3.98491	14.6341	32.9515	31.4335	4.22143	12.0086
0.2939	4.86432	15.0581	44.5948	25.5815	3.21769	5.46019	0.3361	3.10948	13.2655	35.0283	30.4606	5.55244	11.8435
0.2978	4.91597	14.9054	42.4282	27.598	3.05094	6.22747	0.34	3.17561	15.494	33.85	29.4336	5.99019	11.2866
0.3016	4.73021	14.411	44.2164	28.1368	2.87867	4.80128	0.3438	2.80937	16.1042	34.7261	29.4352	5.53898	10.2701
0.3055	3.83052	15.6515	42.7844	28.2564	3.67741	4.97408	0.3477	3.30607	13.0302	32.146	32.347	6.85513	11.5152
0.3094	3.84587	13.974	42.5994	30.332	3.45488	4.9637	0.3516	2.98075	14.6884	34.4861	31.3032	5.02181	10.7522
0.3132	3.05045	14.4815	42.7829	30.2729	3.63006	4.93341	0.3554	3.38291	14.5677	32.545	31.9993	5.78186	10.9764
0.3171	4.05042	15.184	40.9343	31.022	3.69932	4.27103	0.3593	3.56029	12.524	35.5522	31.801	6.23576	9.22534
0.321	3.70187	15.3349	42.8701	29.2677	3.19875	4.82253	0.3632	3.56935	14.4554	35.5566	29.1111	6.73238	9.78681
0.3248	4.02371	13.9498	42.1747	30.3049	3.5041	5.22377	0.367	3.74286	14.5314	32.8696	31.1323	6.14342	10.493
0.3287	3.6681	15.2089	42.1801	29.7746	2.85923	5.49597	0.3709	3.58244	12.8282	34.4505	30.2339	5.46414	12.6888
0.3326	3.50373	14.1554	42.1318	30.7559	3.34387	5.27105	0.3748	3.30207	13.9458	36.0754	30.5261	4.93477	10.4638
0.3364	4.13368	13.3656	44.6979	29.8959	3.28509	3.76947	0.3786	3.76241	14.3049	32.7227	30.8901	6.36561	11.1389
0.3403	3.16636	13.0754	44.2482	31.7942	3.05077	3.86587	0.3825	3.34234	14.4015	31.4369	30.7085	5.4557	13.1878
0.3442	3.72147	13.1347	44.1893	31.0786	3.0164	4.01693	0.3864	4.34909	14.2459	33.9568	28.8823	5.44124	12.3063
0.348	3.05346	13.298	45.1747	29.5705	3.25751	4.79748	0.3902	3.76241	12.3021	33.6586	31.6119	6.22613	11.7281
0.3519	3.56131	13.0048	42.0327	31.9271	3.67679	4.9773	0.3941	3.75077	13.6252	32.7195	29.4177	7.23354	12.5135
0.3558	2.91739	14.7723	42.7312	30.224	3.29245	5.23431	0.398	4.25767	13.1143	33.0868	31.2088	5.53447	12.0464
0.3596	2.95576	12.7068	43.0648	32.2465	3.32774	4.89247	0.4018	2.84351	13.2047	33.9371	31.4612	6.38608	11.4168
0.3635	3.67362	12.6175	40.3076	33.6751	3.35946	5.5317	0.4057	4.12259	11.5707	33.9356	31.6534	5.87206	11.7579
0.3674	2.69686	12.7193	42.1861	32.9649	3.54718	5.02939	0.4096	3.07309	14.8863	35.9345	28.5162	5.27459	11.5471
0.3713	3.08566	12.0533	42.9528	31.7848	4.28662	4.99756	0.4135	3.26659	13.1639	34.7635	31.5369	5.35218	11.177
0.3751	2.64901	12.1966	43.2785	32.627	3.74428	4.65524	0.4173	3.33416	14.9909	32.9644	30.4549	6.40073	11.0408
0.379	2.71168	11.6344	43.3192	33.1272	3.58422	4.77786	0.4212	3.6437	14.4577	34.061	31.2561	6.55073	8.56984
0.3829	3.0461	12.6684	41.8033	32.9209	3.02212	5.67669	0.4251	3.45334	13.627	35.1135	30.3085	6.29868	10.3932
0.3867	3.08228	11.7587	43.431	33.4408	2.92979	4.52169	0.4289	3.43724	12.1688	36.84	28.6643	6.35644	11.4343
0.3906	2.74849	12.1241	43.2093	32.1859	3.27456	5.62185	0.4328	3.60452	11.9589	32.9659	32.5877	6.16298	11.9437
0.3945	2.97914	11.294	43.5375	33.2088	3.18202	5.0103	0.4367	2.77784	13.4189	34.9216	31.3817	5.29859	11.1002
0.3983	3.29508	11.5545	40.067	35.5367	3.22619	5.50161	0.4405	3.30646	13.8045	32.7743	34.7721	5.08534	9.14449
0.4022	2.9858	11.9662	41.3144	35.0219	3.20161	4.68551	0.4444	3.61413	11.626	37.3883	31.9651	5.14493	9.5392
0.4061	2.62919	11.0976	41.243	35.5451	3.18678	5.50707	0.4483	3.23218	11.6507	36.4916	30.7957	6.31901	10.7922
0.4099	3.2765	10.976	40.9852	35.7018	3.6219	4.64954	0.4521	4.33369	12.1006	35.0712	31.4799	5.72695	10.5695
0.4138	2.917	11.2204	42.0315	34.7513	3.49742	4.77123	0.456	3.85569	11.987	37.3111	30.9228	4.6328	10.5585
0.4177	2.5525	10.6119	43.6467	34.1487	3.23096	5.0144	0.4599	3.12201	12.3098	33.4995	35.423	6.29515	8.57222
0.4215	3.06245	10.7929	42.4949	34.6446	3.13693	5.05722	0.4637	2.92585	11.3794	33.46	33.7143	6.9636	10.441
0.4254	3.16482	10.11	43.1995	34.0137	3.64229	5.0626	0.4676	4.05766	10.6757	36.4439	32.1189	5.47627	10.4646
0.4293	3.07913	9.99801	42.2952	35.4678	3.47612	4.86277	0.4715	3.46356	10.7883	36.4912	31.9745	5.40173	11.1247
0.4331	2.98652	10.9274	41.9653	35.3595	3.30653	4.66476	0.4753	3.53798	10.8394	35.864	33.5101	6.32956	9.23341
0.437	2.47228	11.1527	44.2095	34.1195	3.15476	4.07649	0.4792	3.97822	11.0492	36.2568	30.6961	7.38359	9.89416
0.4409	2.83826	10.353	42.9133	35.1463	3.22073	4.73072	0.4831	3.57383	14.1446	34.0803	30.1076	6.16611	10.784
0.4447	2.99804	9.69624	42.1163	36.8015	3.10097	4.50116	0.4869	3.05935	13.218	33.1995	32.2885	6.12165	11.012
0.4486	2.67846	10.2115	39.5021	38.9286	3.03267	4.84997	0.4908	4.08645	10.7205	33.2281	32.8952	6.522	11.7841
0.4525	2.97748	9.63347	40.9805	37.3318	3.12329	5.13294	0.4947	3.39868	11.8454	34.0407	31.2786	6.57494	12.1237
0.4563	2.81142	8.53919	42.359	37.645	3.25858	4.55036	0.4985	4.00625	10.6485	32.6622	35.8721	6.06982	9.66804
0.4602	2.83493	9.26517	42.1489	37.4034	3.26328	4.29417	0.5024	3.36953	11.8077	33.3563	33.8708	6.12256	10.7004
0.4641	3.15315	9.91084	43.7528	34.9732	3.11316	4.29531	0.5063	3.13792	10.7919	35.8868	31.3562	7.33549	10.7584
0.4679	2.73659	9.33123	42.4226	37.0764	3.43029	4.22886	0.5101	3.26604	11.9542	32.6578	33.7588	6.67677	10.9271
0.4718	2.81672	9.2696	42.6825	36.5852	3.66483	4.16686	0.514	2.89078	12.6569	34.1422	33.9894	6.39055	8.84608
0.4757	2.87148	9.00631	42.7216	35.9401	3.35672	5.29107	0.5179	3.53282	10.0647	34.5443	34.0039	5.77978	11.3292
0.4795	2.61068	9.16988	44.3639	35.2492	3.34114	4.45447	0.5217	2.91261	10.0819	38.4811	30.7435	7.254	9.79446
0.4834	2.85976	7.72478	44.2081	36.3422	3.35022	4.73056	0.5256	3.75586	10.0597	37.1844	31.9939	6.27896	9.9958
0.4873	2.8842	8.10493	41.7704	38.1154	3.66738	4.67703	0.5295	4.76644	9.88417	34.6727	33.7471	5.41737	10.4442
0.4911	2.47636	8.42018	41.5529	38.5713	3.0421	5.16241	0.5333	3.61884	12.0442	36.4965	31.3695	4.47346	11.2549
0.495	2.43084	8.52234	44.168	37.1355	2.62424	4.33993	0.5372	4.90911	11.0521	34.338	33.679	5.34481	9.96953
0.4989	2.7577	8.84108	43.362	35.4884	3.75603	4.99099	0.5411	4.65597	10.47	35.1183	31.9546	6.60177	10.458
0.5027	2.83255	9.38996	42.2575	36.0509	3.37257	5.29456	0.5449	3.09911	9.46695	35.0248	31.646	6.64231	13.3919
0.5066	2.29089	7.06235	43.7896	37.144	3.5471	5.35537	0.5488	3.18726	9.45389	35.9639	31.9588	6.60741	12.1066
0.5105	2.73697	7.98756	43.6416	36.6525	2.9934	5.19358	0.5527	4.50019	9.7049	34.1014	32.3329	6.43703	12.1577
0.5143	2.9031	7.50271	42.8952	37.8934	3.09427	4.90507	0.5565	3.62003	10.6489	35.9262	31.2843	5.73104	11.682
0.5182	2.66382	7.49467	43.1743	37.7927	3.59114	4.4856	0.5604	2.59007	11.9931	34.8089	32.7787	5.45638	11.2402
0.5221	3.11554	8.11622	42.2873	38.0975	3.2178	4.37466	0.5643	2.31219	10.0944	37.0469	32.4559	6.12794	10.8068
0.5259	2.68679	7.60311	42.9517	38.1463	3.43179	4.39636	0.5681	2.85596	11.0764	33.9625	31.1761	6.9507	12.8441
0.5298	2.55189	7.87523	42.3734	38.2194	3.1695	5.01388	0.572	3.45627	10.4658	35.4371	33.3368	5.94531	10.594
0.5337	2.10869	7.64786	44.9045	36.9379	3.31113	4.29228	0.5759	3.33164	10.9952	36.8279	32.7736	5.96393	9.38115
0.5375	2.40468	7.54433	43.8591	37.6861	3.47349	4.23212	0.5797	3.78041	9.31828	36.3316	33.2742	6.83688	9.72507
0.5414	2.48592	6.80666	42.1864	40.1671	3.4177	4.11984	0.5836	3.13387	10.439	34.8844	33.7769	5.95693	11.0607
0.5453	2.51332	7.53369	42.522	38.6919	3.23054	4.74191	0.5875	4.11168	9.50014	35.795	34.7271	5.37306	9.76383
0.5491	2.25175	7.21233	44.205	37.8072	2.96556	4.78241	0.5913	3.95185	10.3961	33.9792	32.9314	5.98291	11.9913
0.553	2.6105	8.01814	41.7114	38.0419	3.21497	5.59301	0.5952	4.55116	9.93227	35.7395	32.6653	5.86017	10.5093
0.5569	2.39608	7.30162	43.813	36.9626	3.31336	5.38441	0.5991	2.89695	9.61367	36.3359	32.9325	5.63142	11.8574
0.5607	2.66201	6.80421	43.3802	38.2055	3.72618	4.40771	0.6029	2.16489	6.94153	36.8397	35.3023	6.0559	11.9599
0.5646	2.37857	7.52437	44.2036	37.3383	3.19229	4.58774	0.6068	3.45772	8.53668	34.513	34.7211	4.88073	12.7976
0.5685	2.99623	6.91769	43.9254	37.4422	3.20293	4.72119	0.6107	3.49499	9.88351	35.7617	32.2745	5.64006	12.1857
0.5723	2.41973	7.75867	42.9208	39.0514	3.32653	3.74784	0.6145	3.92989	10.1118	36.3941	33.7522	5.58499	9.48132
0.5762	2.93645	6.9284	42.6994	38.2204	3.8649	4.54006	0.6184	3.24169	8.07556	36.7175	34.7862	5.39295	11.0557
0.5801	2.43163	7.20638	44.2563	37.4947	2.91766	4.90127	0.6223	3.40307	7.73929	36.5928	34.7454	6.28022	10.1593
0.5839	2.73038	6.22404	44.5946	38.5532	2.9776	4.12896	0.6261	4.32927	8.60405	37.1056	33.0029	5.93543	10.2229
0.5878	2.57799	7.31427	42.5869	38.087	3.50733	5.13133	0.63	3.16396	9.39795	36.9591	32.6487	5.76351	10.9785
0.5917	2.91681	7.41113	44.3313	36.6806	3.13161	4.76371	0.6339	2.51554	9.61668	35.3655	33.465	6.14928	12.1337
0.5955	2.61888	6.77582	42.589	39.5104	3.05059	4.66649	0.6377	3.09274	9.19765	34.8642	36.9888	5.67966	9.43477
0.5994	2.6434	7.00877	42.0867	39.0511	3.50333	4.89635	0.6416	3.60392	9.67682	37.7275	31.4255	5.04115	11.7768
0.6033	2.83057	6.55777	43.4097	38.2832	3.18943	4.95373	0.6455	2.89752	9.95227	37.3349	32.8993	5.96725	10.1833
0.6071	2.02831	7.23667	43.5057	38.8326	3.29856	4.29559	0.6493	3.21175	8.76256	37.1055	33.2606	5.84391	10.67
0.611	2.33943	6.5176	44.7208	38.0659	3.38612	4.18518	0.6532	2.84227	8.58938	37.7473	30.3809	5.99106	12.5703
0.6149	2.74497	6.67484	43.0941	39.5525	3.50549	3.65448	0.6571	3.71794	9.40882	36.8081	34.1068	5.94423	8.83569
0.6187	2.6268	6.44364	43.4637	39.8464	2.75421	4.08884	0.6609	3.05185	8.41241	36.5578	35.4762	6.43239	9.25899
0.6226	2.31325	6.40635	42.7282	40.046	3.18742	4.53387	0.6648	3.03437	9.07625	38.1244	33.58	5.46244	9.67392
0.6265	2.74092	6.80867	43.0874	39.4382	2.9981	4.12779	0.6687	3.03355	9.34533	34.9385	33.7894	5.62968	12.483
0.6304	2.7063	6.84661	42.2618	40.2162	3.10925	4.07712	0.6726	3.2562	9.75398	34.3166	36.0226	5.3746	10.1889
0.6342	2.17448	6.52572	42.9475	39.1044	3.32849	5.13052	0.6764	3.74365	8.39012	35.3807	36.1698	6.12739	9.43771
0.6381	2.8283	6.87196	42.2926	38.722	3.15904	5.3392	0.6803	3.93448	8.92151	37.1514	34.9745	7.49088	6.77804
0.642	2.13291	6.34868	44.058	39.7707	2.72024	4.19779	0.6842	2.78911	8.45353	35.7572	36.8623	6.3091	9.07762
0.6458	2.41896	6.06983	43.0111	39.8406	3.29865	4.61569	0.688	3.22894	8.12045	36.2612	35.4873	6.41116	9.7113
0.6497	2.70803	6.63734	41.7439	39.9145	3.89055	4.32565	0.6919	3.67417	9.4466	34.9808	35.7729	5.55695	9.49132
0.6536	2.57482	5.49012	44.6025	37.6274	3.49187	5.40976	0.6958	3.53103	8.04987	34.0635	35.5261	5.48144	12.5959
0.6574	2.54346	6.21957	41.743	39.7329	3.83816	5.13328	0.6996	3.14749	7.27259	37.3799	34.7935	5.93046	10.7156
0.6613	2.45738	5.98579	42.7328	40.4437	3.04631	4.55956	0.7035	2.71832	8.89979	31.4252	38.469	5.02208	12.405
0.6652	2.39105	6.271	42.9269	40.0362	3.11514	4.49813	0.7074	2.76446	8.3481	34.2434	36.3641	5.70787	11.818
0.669	2.20029	6.33811	45.5131	37.793	3.69516	3.70399	0.7112	3.7056	9.29695	35.7144	34.2993	5.1797	11.0862
0.6729	2.49723	5.5809	44.3929	39.3089	3.36328	4.07787	0.7151	4.64389	8.86706	35.2733	36.0205	5.36679	9.1169
0.6768	2.51151	5.85058	42.2726	40.7285	3.0685	4.7953	0.719	3.12459	8.45889	36.6446	35.728	5.25231	10.0928
0.6806	2.26898	6.12859	44.3635	38.8469	3.64109	3.95695	0.7228	2.70988	8.63085	35.6891	35.2758	5.3044	11.6648
0.6845	2.48433	6.32113	42.4519	40.4833	3.87907	3.59394	0.7267	2.98622	9.16928	34.9865	34.2589	5.6098	12.2763
0.6884	1.98009	5.33995	43.4808	40.1459	3.53562	4.7347	0.7306	3.02493	8.59727	35.9266	34.9208	5.22159	11.5299
0.6922	2.68325	5.43786	41.8398	40.7857	3.57791	4.89251	0.7344	3.20064	8.14283	37.5395	33.1212	5.32655	11.5863
0.6961	2.92387	5.01826	43.7362	39.4872	3.02891	5.03795	0.7383	2.71104	8.58954	35.8982	33.8716	6.95663	11.1998
0.7	2.19235	5.41881	45.0857	39.0372	3.11768	4.34625	0.7422	2.97254	8.60982	37.7082	33.8879	5.53195	10.58
0.7038	2.34898	5.78134	44.6889	38.5177	3.20084	4.68063	0.746	2.39371	9.18356	35.5644	34.8042	5.79883	11.4871
0.7077	2.59138	5.75004	43.4333	39.5318	3.28701	4.64189	0.7499	3.52998	8.81235	36.395	34.6165	5.37417	10.5338
0.7116	2.56604	5.91647	42.4027	40.7766	3.50004	4.06165	0.7538	2.77079	7.56441	36.8904	35.4217	7.1926	9.4059
0.7154	2.31772	6.15773	42.5971	40.8823	3.35294	3.91969	0.7576	3.27193	7.55486	38.6083	33.7047	5.74953	10.3414
0.7193	2.58839	5.77938	44.786	37.6003	3.41864	5.06012	0.7615	3.26065	7.93995	35.7136	36.3472	6.84601	8.80395
0.7232	2.65409	5.94797	44.6162	38.1372	3.43255	4.43215	0.7654	3.04215	8.92287	34.4568	36.7966	5.74666	10.2934
0.727	2.77477	5.12423	41.9954	40.3304	3.61925	5.35601	0.7692	3.96964	7.87629	35.5461	36.1114	6.06449	9.38016
0.7309	2.74853	5.61402	43.5795	39.6878	3.21908	4.36853	0.7731	2.69219	8.21051	35.3322	37.2924	5.61861	10.1281
0.7348	2.18657	5.3052	43.5667	40.3466	3.54322	4.26504	0.777	3.36149	7.4217	35.0582	37.0435	6.55532	9.7911
0.7386	2.1895	6.16492	43.6005	40.1495	3.14056	3.97851	0.7808	3.6373	8.20448	34.6376	36.1946	6.09326	10.4924
0.7425	2.33425	5.41537	42.2383	41.4702	3.71719	4.07089	0.7847	2.96728	8.84285	36.8471	34.7657	5.7494	9.74464
0.7464	2.19917	4.99596	45.2298	38.4284	4.00155	4.35296	0.7886	2.56122	8.22982	35.9285	37.8334	5.68322	9.01672
0.7502	2.86836	4.89785	42.8167	39.9473	3.98509	4.70193	0.7924	2.85142	8.33566	36.5622	35.7126	5.80438	10.0146
0.7541	2.59413	5.80618	44.3486	38.3883	4.0014	4.06365	0.7963	3.16505	8.73409	37.1516	34.8361	5.75149	9.64263
0.758	2.30803	6.04827	43.8527	38.5442	3.25392	5.22386	0.8002	3.7052	8.83165	37.1959	34.4285	6.17876	8.91208
0.7618	2.32342	5.90217	42.0719	41.2049	2.71091	5.02608	0.804	3.33584	8.06588	35.1878	35.9296	5.315	11.0907
0.7657	2.6467	4.89916	43.6339	39.9997	3.1627	4.90866	0.8079	2.74391	7.11473	37.4133	35.5331	6.46548	9.95869
0.7696	2.13403	4.83811	44.9046	39.974	3.04005	4.32971	0.8118	3.01988	7.03875	36.7284	34.9662	5.74154	11.7608
0.7734	2.29677	6.05779	44.5126	39.2777	2.94307	4.14643	0.8156	2.96524	7.45983	37.318	33.335	6.65705	11.1632
0.7773	2.58583	5.14784	42.5046	41.1566	3.24303	4.56697	0.8195	3.39645	5.57736	39.0677	33.8793	6.27596	11.0518
0.7812	2.39179	6.13276	41.5538	41.9009	3.11442	4.14204	0.8234	3.18534	7.62783	36.1821	35.984	6.92669	8.98657
0.785	2.46258	5.31695	42.9999	40.5507	3.26402	4.64688	0.8272	3.20875	7.94727	37.4208	33.6621	6.03662	10.9789
0.7889	2.37916	5.94516	42.7025	39.9944	3.20297	4.98099	0.8311	4.35795	8.20427	35.0936	34.3269	5.55955	11.7213
0.7928	2.52591	5.22462	43.6853	39.4548	3.00269	5.34312	0.835	2.81896	5.60926	37.5183	36.1622	6.136	11.0017
0.7966	2.20933	5.02776	44.2945	40.0587	3.20162	4.44204	0.8388	2.677	7.04494	37.2561	34.4261	6.08417	11.4152
0.8005	2.3769	5.04347	43.5071	40.816	3.33087	4.13358	0.8427	3.36538	7.51585	35.6882	37.1896	5.34844	9.80424
0.8044	2.45405	5.70693	44.235	39.4253	3.17189	4.2204	0.8466	3.45676	9.29574	36.6527	35.8392	5.38899	8.5992
0.8082	2.59769	4.89274	43.9121	40.794	3.1104	3.93301	0.8504	3.99448	6.94003	36.8727	35.1269	5.9851	10.3175
0.8121	2.68624	4.94665	43.5185	40.9135	2.96177	4.20359	0.8543	4.32189	7.92222	32.5376	37.0805	6.55888	10.5183
0.816	2.28271	5.3456	43.4082	39.6978	3.4303	5.0274	0.8582	3.7996	7.0313	37.2287	34.8261	5.89456	10.4719
0.8198	2.00001	5.03017	42.1118	40.8691	3.64125	5.56524	0.862	3.27635	6.03282	36.5676	35.7793	5.04717	12.5645
0.8237	2.65196	5.33922	43.9033	40.4252	2.90682	3.9766	0.8659	2.52543	6.72608	37.397	37.6842	5.12244	9.79797
0.8276	2.31082	5.08452	45.2425	40.2423	2.98255	3.38288	0.8698	3.61654	7.43996	36.5273	36.2018	5.65164	9.50104
0.8314	2.24036	4.92387	43.2741	41.8145	3.41229	3.57217	0.8736	2.94141	7.14343	37.832	35.8393	5.65697	9.84852
0.8353	2.7287	5.57348	42.8989	40.8732	2.88185	4.24742	0.8775	3.26218	5.92695	39.179	36.7083	5.87169	8.32125
0.8392	2.62665	5.2207	43.6302	38.7183	3.31135	5.70862	0.8814	2.93482	7.78466	35.1146	37.4661	5.23989	10.3893
0.843	2.56355	5.4674	43.7025	39.265	3.59886	4.63366	0.8852	2.971	6.2786	37.3658	36.346	6.01192	10.2724
0.8469	2.6722	5.63049	41.6128	41.7481	2.84235	4.71849	0.8891	2.66625	8.2435	34.9872	35.4185	6.23914	11.7142
0.8508	2.11609	4.7033	43.1029	41.4387	3.36197	4.52478	0.893	2.98289	6.69149	36.4099	37.6444	5.28797	10.2367
0.8546	2.13053	5.69416	43.553	40.2858	3.07733	4.49007	0.8968	3.50641	6.06573	36.4567	35.5945	6.62302	10.6438
0.8585	2.47329	5.1005	42.5394	41.0374	3.42577	4.64036	0.9007	2.5348	6.89228	35.0926	37.692	6.09666	10.5867
0.8624	2.14305	5.03051	42.9314	41.9925	3.15819	3.96346	0.9046	3.27529	5.76934	36.0644	37.375	5.65582	11.1105
0.8663	2.24767	5.37765	42.0869	41.6119	3.46436	4.43512	0.9085	2.83483	7.9231	36.2083	34.9161	5.44462	11.5972
0.8701	2.47738	5.18515	44.3148	39.1912	3.3738	4.68161	0.9123	3.87442	6.66845	38.677	34.2383	5.39379	10.4107
0.874	2.39928	4.78439	43.4389	41.0417	3.43006	4.15231	0.9162	2.19647	5.83987	37.8487	37.1853	5.57745	10.6287
0.8779	2.34396	4.45764	44.3373	40.5976	3.16213	4.31831	0.9201	2.76521	6.34165	37.757	37.7412	4.70925	9.95593
0.8817	2.09554	4.72766	44.3445	40.3581	3.71574	4.01115	0.9239	2.68449	7.1994	35.6423	37.1411	6.37232	10.225
0.8856	2.01874	4.52263	42.6567	41.5315	3.61196	4.90711	0.9278	2.44883	6.20906	37.5192	34.3087	6.68637	12.0978
0.8895	2.05901	4.67022	41.8971	42.322	4.00705	4.28307	0.9317	3.68346	6.23278	36.4019	37.5682	5.67608	9.70872
0.8933	2.27966	4.64671	43.3737	40.8784	3.07759	4.9672	0.9355	3.31411	6.35915	34.7158	37.3586	4.78965	12.7215
0.8972	2.05989	4.1078	42.1503	42.0878	3.14976	5.66788	0.9394	2.492	6.211	36.9587	35.1796	6.55562	11.8505
0.9011	2.16126	4.28897	43.5932	41.9944	3.43023	3.77673	0.9433	2.55107	6.21227	37.3542	37.252	5.83163	9.72249
0.9049	1.95091	4.62653	43.5042	42.0267	3.10894	4.05893	0.9471	2.42767	7.89067	36.3074	36.9365	5.92658	9.78999
0.9088	1.84017	4.16262	43.6764	42.0646	3.08808	4.44113	0.951	3.84417	7.34036	36.0466	35.9321	5.75823	10.3645
0.9127	1.96256	4.45667	42.8421	42.0456	2.73843	5.21221	0.9549	3.24078	6.38649	35.9795	36.693	5.52571	11.4177
0.9165	2.00862	5.25049	42.1206	42.1554	3.33772	4.37783	0.9587	3.76273	7.4668	33.9466	37.8464	5.91671	9.97525
0.9204	2.25703	5.20564	41.9039	42.0422	3.5402	4.27626	0.9626	3.10484	5.39877	37.5175	35.0817	5.95619	12.1932
0.9243	2.26039	4.13771	42.9952	41.863	3.85509	4.10698	0.9665	3.97173	6.60363	36.2016	37.4341	5.19668	9.84696
0.9281	2.14146	4.66168	42.906	41.9744	3.27435	4.24475	0.9703	3.38336	6.87348	36.0313	37.2005	5.96549	9.44913
0.932	1.99478	4.23695	42.7592	42.4581	3.61775	4.14698	0.9742	3.83475	7.02622	34.509	36.0437	5.44589	12.022
0.9359	2.19273	3.96742	43.1184	42.4237	3.24849	4.29333	0.9781	3.34533	7.18657	36.2556	37.642	5.80792	9.03337
0.9397	2.35126	4.05939	41.6802	43.1974	3.56155	4.37831	0.9819	3.4659	6.90925	37.5406	37.0171	5.73859	8.57658
0.9436	2.52488	4.16783	43.7527	40.6867	3.51761	4.5552	0.9858	4.07326	6.35107	36.4715	37.1628	5.57775	9.30574
0.9475	1.9272	4.16267	43.6959	42.5561	3.04452	3.88048	0.9897	3.07237	6.19787	36.5418	35.8685	6.01133	11.5687
0.9513	1.82596	5.21149	42.0877	43.3683	2.70641	4.05135	0.9935	2.41566	5.47042	35.1792	39.3605	6.74998	10.0934
0.9552	2.14124	4.97657	43.9188	40.6998	3.19069	4.31205	0.9974	2.63042	6.833	33.6909	38.2369	6.8866	10.9688
0.9591	2.03645	4.92375	42.025	42.4616	3.13455	4.6295	1.0013	2.64823	6.62001	35.1147	38.2466	5.55897	10.7122
							1.0051	2.68851	6.94449	36.1024	36.8802	5.75124	10.4977

## Sheet: Figure 3
control-PL					target-PL					TRPL
405		633			405		633				IRF	control	control-fit		target	target-fit
wavelength	intensity	wavelength	intensity		wavelength	intensity	wavelength	intensity		time	intensity	intensity	intensity		intensity	intensity
748.687	-0.0024	748.687	0.00213		748.687	0.00148	748.687	0.000671953		-84.96	3.45238	-136.23	10		-84.96	27
748.949	-0.00207	748.949	0.00189		748.949	0.00142	748.949	0.001		-84.4717	3.45238	-135.742	10		-84.4717	18
749.211	-0.00256	749.211	0.00146		749.211	0.0012	749.211	0.000919231		-83.9834	3.45238	-135.253	6		-83.9834	14
749.473	-0.00314	749.473	0.00128		749.473	0.00116	749.473	0.00085626		-83.4952	3.45238	-134.765	8		-83.4952	30
749.735	-0.00374	749.735	0.00104		749.735	0.00111	749.735	0.000848154		-83.0069	3.45238	-134.277	6		-83.0069	20
749.996	-0.00388	749.996	0.00108		749.996	0.00108	749.996	0.000891864		-82.5186	3.45238	-133.789	14		-82.5186	18
750.258	-0.00362	750.258	0.00122		750.258	0.00119	750.258	0.000988287		-82.0303	3.45238	-133.3	10		-82.0303	19
750.52	-0.0035	750.52	0.00128		750.52	0.00118	750.52	0.00102		-81.542	3.45238	-132.812	14		-81.542	28
750.782	-0.00333	750.782	0.00157		750.782	0.00114	750.782	0.00105		-81.0538	3.45238	-132.324	9		-81.0538	24
751.044	-0.00315	751.044	0.00171		751.044	0.00116	751.044	0.00108		-80.5655	3.45238	-131.835	7		-80.5655	14
751.305	-0.00321	751.305	0.00181		751.305	0.00118	751.305	0.00114		-80.0772	3.45238	-131.347	13		-80.0772	17
751.567	-0.00322	751.567	0.00176		751.567	0.00118	751.567	0.00118		-79.5889	3.45238	-130.859	11		-79.5889	19
751.829	-0.00326	751.829	0.00178		751.829	0.00116	751.829	0.00118		-79.1006	3.45238	-130.371	7		-79.1006	21
752.091	-0.0033	752.091	0.00183		752.091	0.00121	752.091	0.00121		-78.6124	3.45238	-129.882	13		-78.6124	27
752.352	-0.00336	752.352	0.00198		752.352	0.00123	752.352	0.00126		-78.1241	3.45238	-129.394	9		-78.1241	20
752.614	-0.00327	752.614	0.00208		752.614	0.00127	752.614	0.00133		-77.6358	3.45238	-128.906	14		-77.6358	22
752.876	-0.00306	752.876	0.00221		752.876	0.0013	752.876	0.00138		-77.1475	3.45238	-128.418	13		-77.1475	24
753.138	-0.00309	753.138	0.00232		753.138	0.00131	753.138	0.00138		-76.6592	3.45238	-127.929	9		-76.6592	18
753.399	-0.00302	753.399	0.0024		753.399	0.00135	753.399	0.0014		-76.171	3.45238	-127.441	14		-76.171	29
753.661	-0.00297	753.661	0.00251		753.661	0.00132	753.661	0.00143		-75.6827	3.45238	-126.953	14		-75.6827	25
753.923	-0.00301	753.923	0.00247		753.923	0.00132	753.923	0.00144		-75.1944	3.45238	-126.464	9		-75.1944	21
754.184	-0.00291	754.184	0.00255		754.184	0.0014	754.184	0.00148		-74.7061	3.45238	-125.976	14		-74.7061	26
754.446	-0.00316	754.446	0.0026		754.446	0.00141	754.446	0.00149		-74.2178	3.45238	-125.488	11		-74.2178	17
754.708	-0.00321	754.708	0.00261		754.708	0.00141	754.708	0.00147		-73.7296	3.45238	-125	10		-73.7296	24
754.969	-0.00314	754.969	0.00266		754.969	0.00147	754.969	0.00149		-73.2413	3.45238	-124.511	13		-73.2413	21
755.231	-0.00317	755.231	0.00265		755.231	0.00148	755.231	0.00147		-72.753	3.45238	-124.023	10		-72.753	30
755.493	-0.00314	755.493	0.00281		755.493	0.00152	755.493	0.0015		-72.2647	3.45238	-123.535	13		-72.2647	24
755.754	-0.00317	755.754	0.00272		755.754	0.00159	755.754	0.0015		-71.7764	3.45238	-123.046	11		-71.7764	23
756.016	-0.0032	756.016	0.00281		756.016	0.00164	756.016	0.00153		-71.2882	3.45238	-122.558	7		-71.2882	15
756.278	-0.00327	756.278	0.00287		756.278	0.00166	756.278	0.00154		-70.7999	3.45238	-122.07	18		-70.7999	18
756.539	-0.00324	756.539	0.00297		756.539	0.00171	756.539	0.00155		-70.3116	3.45238	-121.582	8		-70.3116	23
756.801	-0.00318	756.801	0.00298		756.801	0.00178	756.801	0.00157		-69.8233	3.45238	-121.093	11		-69.8233	20
757.062	-0.0031	757.062	0.00313		757.062	0.00184	757.062	0.00158		-69.335	3.45238	-120.605	11		-69.335	23
757.324	-0.00318	757.324	0.0032		757.324	0.00186	757.324	0.0016		-68.8468	3.45238	-120.117	6		-68.8468	25
757.586	-0.00313	757.586	0.00317		757.586	0.00187	757.586	0.00161		-68.3585	3.45238	-119.628	16		-68.3585	29
757.847	-0.00321	757.847	0.00316		757.847	0.00184	757.847	0.00158		-67.8702	3.45238	-119.14	11		-67.8702	15
758.109	-0.00324	758.109	0.00322		758.109	0.0019	758.109	0.00159		-67.3819	3.45238	-118.652	8		-67.3819	30
758.37	-0.00334	758.37	0.00322		758.37	0.00192	758.37	0.0016		-66.8936	3.45238	-118.164	15		-66.8936	25
758.632	-0.00323	758.632	0.00312		758.632	0.00197	758.632	0.00161		-66.4054	3.45238	-117.675	5		-66.4054	26
758.893	-0.0032	758.893	0.00312		758.893	0.00201	758.893	0.00169		-65.9171	3.45238	-117.187	12		-65.9171	21
759.155	-0.00301	759.155	0.00309		759.155	0.00208	759.155	0.00166		-65.4288	3.45238	-116.699	13		-65.4288	23
759.416	-0.0029	759.416	0.00321		759.416	0.00214	759.416	0.0017		-64.9405	3.45238	-116.211	9		-64.9405	20
759.678	-0.00288	759.678	0.00329		759.678	0.00217	759.678	0.0017		-64.4522	3.45238	-115.722	15		-64.4522	25
759.939	-0.00262	759.939	0.0033		759.939	0.00223	759.939	0.00172		-63.964	3.45238	-115.234	11		-63.964	26
760.201	-0.0026	760.201	0.00337		760.201	0.00226	760.201	0.00176		-63.4757	3.45238	-114.746	17		-63.4757	20
760.462	-0.00259	760.462	0.0035		760.462	0.0023	760.462	0.0018		-62.9874	3.45238	-114.257	10		-62.9874	36
760.724	-0.00251	760.724	0.00351		760.724	0.00241	760.724	0.00182		-62.4991	3.45238	-113.769	8		-62.4991	24
760.985	-0.0026	760.985	0.00344		760.985	0.00244	760.985	0.00183		-62.0108	3.45238	-113.281	10		-62.0108	26
761.247	-0.00263	761.247	0.00344		761.247	0.00248	761.247	0.00185		-61.5226	3.45238	-112.793	17		-61.5226	29
761.508	-0.00263	761.508	0.00345		761.508	0.00252	761.508	0.00189		-61.0343	3.45238	-112.304	11		-61.0343	35
761.77	-0.00246	761.77	0.00344		761.77	0.00257	761.77	0.00188		-60.546	3.45238	-111.816	16		-60.546	22
762.031	-0.00251	762.031	0.00337		762.031	0.00258	762.031	0.00187		-60.0577	3.45238	-111.328	13		-60.0577	22
762.292	-0.00241	762.292	0.00331		762.292	0.00263	762.292	0.00185		-59.5694	3.45238	-110.839	13		-59.5694	20
762.554	-0.00238	762.554	0.00326		762.554	0.00269	762.554	0.00185		-59.0812	3.45238	-110.351	12		-59.0812	33
762.815	-0.00232	762.815	0.00324		762.815	0.00274	762.815	0.00186		-58.5929	3.45238	-109.863	3		-58.5929	27
763.077	-0.00227	763.077	0.00341		763.077	0.0028	763.077	0.00192		-58.1046	3.45238	-109.375	12		-58.1046	26
763.338	-0.00214	763.338	0.00353		763.338	0.00289	763.338	0.00195		-57.6163	3.45238	-108.886	11		-57.6163	29
763.599	-0.00213	763.599	0.00343		763.599	0.00293	763.599	0.00196		-57.128	3.45238	-108.398	9		-57.128	25
763.861	-0.00205	763.861	0.00341		763.861	0.00301	763.861	0.00197		-56.6398	3.45238	-107.91	9		-56.6398	26
764.122	-0.00206	764.122	0.0035		764.122	0.00304	764.122	0.00204		-56.1515	3.45238	-107.421	9		-56.1515	27
764.384	-0.00201	764.384	0.00352		764.384	0.00313	764.384	0.00202		-55.6632	3.45238	-106.933	15		-55.6632	28
764.645	-0.00221	764.645	0.00369		764.645	0.00317	764.645	0.00208		-55.1749	3.45238	-106.445	12		-55.1749	20
764.906	-0.0021	764.906	0.00369		764.906	0.00323	764.906	0.00205		-54.6866	3.45238	-105.957	11		-54.6866	30
765.168	-0.00201	765.168	0.00393		765.168	0.00328	765.168	0.00212		-54.1984	3.45238	-105.468	10		-54.1984	22
765.429	-0.00203	765.429	0.00407		765.429	0.00333	765.429	0.00217		-53.7101	3.45238	-104.98	10		-53.7101	28
765.69	-0.00198	765.69	0.0041		765.69	0.00339	765.69	0.00221		-53.2218	3.45238	-104.492	14		-53.2218	45
765.951	-0.0019	765.951	0.00407		765.951	0.00349	765.951	0.00225		-52.7335	3.45238	-104.004	13		-52.7335	34
766.213	-0.0019	766.213	0.00422		766.213	0.00354	766.213	0.00228		-52.2452	3.45238	-103.515	14		-52.2452	30
766.474	-0.00181	766.474	0.00429		766.474	0.00362	766.474	0.00231		-51.757	3.45238	-103.027	11		-51.757	37
766.735	-0.00168	766.735	0.00429		766.735	0.00367	766.735	0.00234		-51.2687	3.45238	-102.539	13		-51.2687	29
766.997	-0.00153	766.997	0.00427		766.997	0.00376	766.997	0.00234		-50.7804	3.45238	-102.05	12		-50.7804	22
767.258	-0.00169	767.258	0.00436		767.258	0.00383	767.258	0.00241		-50.2921	3.45238	-101.562	11		-50.2921	32
767.519	-0.00148	767.519	0.00446		767.519	0.00392	767.519	0.00251		-49.8038	3.45238	-101.074	16		-49.8038	40
767.78	-0.00162	767.78	0.00448		767.78	0.00393	767.78	0.00256		-49.3156	3.45238	-100.586	15		-49.3156	29
768.042	-0.00163	768.042	0.00449		768.042	0.004	768.042	0.00262		-48.8273	3.45238	-100.097	16		-48.8273	32
768.303	-0.00152	768.303	0.00465		768.303	0.00414	768.303	0.00266		-48.339	3.45238	-99.609	12		-48.339	36
768.564	-0.00151	768.564	0.00445		768.564	0.00423	768.564	0.00264		-47.8507	3.45238	-99.1207	6		-47.8507	29
768.825	-0.00144	768.825	0.00449		768.825	0.00435	768.825	0.00271		-47.3624	3.45238	-98.6324	21		-47.3624	41
769.086	-0.00138	769.086	0.00454		769.086	0.00445	769.086	0.00275		-46.8742	3.45238	-98.1442	17		-46.8742	31
769.348	-0.00132	769.348	0.00469		769.348	0.00453	769.348	0.00283		-46.3859	3.45238	-97.6559	11		-46.3859	30
769.609	-0.00131	769.609	0.00473		769.609	0.00461	769.609	0.00282		-45.8976	3.45238	-97.1676	17		-45.8976	35
769.87	-0.00128	769.87	0.00503		769.87	0.00466	769.87	0.00289		-45.4093	3.45238	-96.6793	10		-45.4093	35
770.131	-0.000912914	770.131	0.00508		770.131	0.0048	770.131	0.00295		-44.921	3.45238	-96.191	8		-44.921	39
770.392	-0.000993217	770.392	0.00521		770.392	0.00487	770.392	0.00301		-44.4328	3.45238	-95.7028	13		-44.4328	36
770.653	-0.00107	770.653	0.00521		770.653	0.00495	770.653	0.00304		-43.9445	3.45238	-95.2145	16		-43.9445	34
770.914	-0.00105	770.914	0.00525		770.914	0.00506	770.914	0.00303		-43.4562	3.45238	-94.7262	10		-43.4562	21
771.176	-0.000942499	771.176	0.00535		771.176	0.00515	771.176	0.00305		-42.9679	3.45238	-94.2379	24		-42.9679	32
771.437	-0.000993217	771.437	0.00546		771.437	0.00521	771.437	0.00304		-42.4796	3.45238	-93.7496	11		-42.4796	32
771.698	-0.000967858	771.698	0.00549		771.698	0.00529	771.698	0.00311		-41.9914	3.45238	-93.2614	17		-41.9914	42
771.959	-0.000883329	771.959	0.00545		771.959	0.00536	771.959	0.00314		-41.5031	3.45238	-92.7731	15		-41.5031	39
772.22	-0.000896008	772.22	0.00565		772.22	0.00546	772.22	0.00318		-41.0148	3.45238	-92.2848	21		-41.0148	36
772.481	-0.000976311	772.481	0.00567		772.481	0.00552	772.481	0.00322		-40.5265	3.45238	-91.7965	15		-40.5265	29
772.742	-0.00101	772.742	0.00582		772.742	0.00562	772.742	0.00328		-40.0382	3.45238	-91.3082	10		-40.0382	51
773.003	-0.00106	773.003	0.00592		773.003	0.00575	773.003	0.00331		-39.55	3.45238	-90.82	10		-39.55	40
773.264	-0.000836838	773.264	0.00609		773.264	0.00589	773.264	0.00337		-39.0617	3.45238	-90.3317	16		-39.0617	22
773.525	-0.000984764	773.525	0.00626		773.525	0.00595	773.525	0.00339		-38.5734	3.45238	-89.8434	10		-38.5734	27
773.786	-0.00108	773.786	0.00632		773.786	0.00598	773.786	0.00339		-38.0851	3.45238	-89.3551	18		-38.0851	36
774.047	-0.000980537	774.047	0.00669		774.047	0.00608	774.047	0.00348		-37.5968	3.45238	-88.8668	15		-37.5968	35
774.308	-0.00103	774.308	0.00676		774.308	0.00616	774.308	0.00347		-37.1086	3.45238	-88.3786	14		-37.1086	31
774.569	-0.000934046	774.569	0.00693		774.569	0.00631	774.569	0.00349		-36.6203	3.45238	-87.8903	11		-36.6203	38
774.83	-0.000955178	774.83	0.007		774.83	0.00645	774.83	0.00349		-36.132	3.45238	-87.402	15		-36.132	30
775.091	-0.000824158	775.091	0.00707		775.091	0.00657	775.091	0.00354		-35.6437	3.45238	-86.9137	13		-35.6437	37
775.352	-0.000853744	775.352	0.00696		775.352	0.00668	775.352	0.00355		-35.1554	3.45238	-86.4254	14		-35.1554	29
775.613	-0.001	775.613	0.00705		775.613	0.00678	775.613	0.00355		-34.6672	3.45238	-85.9372	18		-34.6672	25
775.874	-0.000781894	775.874	0.00711		775.874	0.00692	775.874	0.00361		-34.1789	3.45238	-85.4489	17		-34.1789	33
776.135	-0.000587477	776.135	0.00708		776.135	0.00707	776.135	0.00362		-33.6906	3.45238	-84.9606	12		-33.6906	42
776.396	-0.000570571	776.396	0.00716		776.396	0.00719	776.396	0.00367		-33.2023	3.45238	-84.4723	21		-33.2023	28
776.657	-0.000418419	776.657	0.00723		776.657	0.00735	776.657	0.00369		-32.714	3.45238	-83.984	19		-32.714	29
776.918	-0.000308531	776.918	0.00725		776.918	0.00747	776.918	0.00378		-32.2258	3.45238	-83.4958	11		-32.2258	41
777.179	-0.000228228	777.179	0.00732		777.179	0.00762	777.179	0.00384		-31.7375	3.45238	-83.0075	11		-31.7375	37
777.44	-0.00019019	777.44	0.00757		777.44	0.00774	777.44	0.00391		-31.2492	3.45238	-82.5192	18		-31.2492	43
777.701	-0.000185964	777.701	0.00763		777.701	0.00786	777.701	0.00397		-30.7609	3.45238	-82.0309	13		-30.7609	28
777.962	-1.69058e-05	777.962	0.00792		777.962	0.00802	777.962	0.00403		-30.2726	3.45238	-81.5426	16		-30.2726	40
778.222	0.000118341	778.222	0.00788		778.222	0.00815	778.222	0.00405		-29.7844	3.45238	-81.0544	19		-29.7844	31
778.483	0.000109888	778.483	0.00801		778.483	0.0083	778.483	0.00408		-29.2961	3.45238	-80.5661	31		-29.2961	40
778.744	0.000122567	778.744	0.00814		778.744	0.00844	778.744	0.00411		-28.8078	3.45238	-80.0778	8		-28.8078	32
779.005	0.000240908	779.005	0.00817		779.005	0.00857	779.005	0.00416		-28.3195	3.45238	-79.5895	22		-28.3195	39
779.266	0.000443778	779.266	0.00829		779.266	0.00876	779.266	0.00427		-27.8312	3.45238	-79.1012	23		-27.8312	33
779.527	0.000367701	779.527	0.00827		779.527	0.0089	779.527	0.00432		-27.343	3.45238	-78.613	18		-27.343	37
779.787	0.00052408	779.787	0.00836		779.787	0.00908	779.787	0.00443		-26.8547	3.45238	-78.1247	9		-26.8547	26
780.048	0.000570571	780.048	0.0085		780.048	0.00917	780.048	0.00453		-26.3664	3.45238	-77.6364	18		-26.3664	32
780.309	0.000608609	780.309	0.00869		780.309	0.00929	780.309	0.00464		-25.8781	3.45238	-77.1481	18		-25.8781	38
780.57	0.000540986	780.57	0.00881		780.57	0.00944	780.57	0.00474		-25.3898	3.45238	-76.6598	17		-25.3898	42
780.831	0.000883329	780.831	0.00893		780.831	0.00964	780.831	0.00482		-24.9016	3.45238	-76.1716	13		-24.9016	29
781.091	0.000866423	781.091	0.00907		781.091	0.00974	781.091	0.00495		-24.4133	3.45238	-75.6833	20		-24.4133	33
781.352	0.000731176	781.352	0.00908		781.352	0.00987	781.352	0.00499		-23.925	3.45238	-75.195	19		-23.925	38
781.613	0.000701591	781.613	0.00928		781.613	0.01003	781.613	0.00507		-23.4367	3.45238	-74.7067	15		-23.4367	49
781.874	0.00072695	781.874	0.0095		781.874	0.01018	781.874	0.00514		-22.9484	3.45238	-74.2184	15		-22.9484	48
782.135	0.000642421	782.135	0.00956		782.135	0.01031	782.135	0.00526		-22.4602	3.45238	-73.7302	11		-22.4602	41
782.395	0.000693138	782.395	0.00971		782.395	0.01049	782.395	0.00531		-21.9719	3.45238	-73.2419	12		-21.9719	21
782.656	0.000714271	782.656	0.00991		782.656	0.01057	782.656	0.00538		-21.4836	3.45238	-72.7536	7		-21.4836	11
782.917	0.000803026	782.917	0.00996		782.917	0.01082	782.917	0.00546		-20.9953	3.45238	-72.2653	3		-20.9953	25
783.177	0.000942499	783.177	0.01005		783.177	0.01104	783.177	0.00554		-20.507	3.45238	-71.777	9		-20.507	20
783.438	0.000912914	783.438	0.01014		783.438	0.01119	783.438	0.00562		-20.0188	3.45238	-71.2888	20		-20.0188	16
783.699	0.00117	783.699	0.01034		783.699	0.01139	783.699	0.00567		-19.5305	3.45238	-70.8005	7		-19.5305	13
783.959	0.00128	783.959	0.01044		783.959	0.01158	783.959	0.00575		-19.0422	3.45238	-70.3122	13		-19.0422	18	15.388
784.22	0.00145	784.22	0.0105		784.22	0.01177	784.22	0.00586		-18.5539	-2.64286	-69.8239	7		-18.5539	13	14.9236
784.481	0.00153	784.481	0.01075		784.481	0.01199	784.481	0.00597		-18.0656	-1.64286	-69.3356	9		-18.0656	22	14.6858
784.741	0.00147	784.741	0.01094		784.741	0.01219	784.741	0.00604		-17.5774	1.35714	-68.8474	8		-17.5774	22	14.4795
785.002	0.00163	785.002	0.01105		785.002	0.01237	785.002	0.00611		-17.0891	-1.64286	-68.3591	6		-17.0891	22	14.4091
785.263	0.00166	785.263	0.01134		785.263	0.01259	785.263	0.00618		-16.6008	2.35714	-67.8708	9	8.97284	-16.6008	18	14.3549
785.523	0.00165	785.523	0.01149		785.523	0.0128	785.523	0.00623		-16.1125	1.35714	-67.3825	7	8.666	-16.1125	18	14.08
785.784	0.00174	785.784	0.01156		785.784	0.01303	785.784	0.00631		-15.6242	-0.64286	-66.8942	9	9.16076	-15.6242	15	13.64
786.045	0.00195	786.045	0.01188		786.045	0.01326	786.045	0.00641		-15.136	-2.64286	-66.406	8	9.75092	-15.136	12	13.1875
786.305	0.00188	786.305	0.01202		786.305	0.01351	786.305	0.00647		-14.6477	-2.64286	-65.9177	13	9.0192	-14.6477	9	12.7409
786.566	0.00202	786.566	0.01202		786.566	0.01374	786.566	0.00655		-14.1594	-2.64286	-65.4294	9	8.1989	-14.1594	12	12.3764
786.826	0.00227	786.826	0.01224		786.826	0.01406	786.826	0.00665		-13.6711	-4.64286	-64.9411	7	7.85862	-13.6711	15	12.4029
787.087	0.0023	787.087	0.0122		787.087	0.01424	787.087	0.00674		-13.1828	2.35714	-64.4528	8	8.1738	-13.1828	13	12.5957
787.347	0.00237	787.347	0.01236		787.347	0.01448	787.347	0.00688		-12.6946	2.35714	-63.9646	5	9.8655	-12.6946	18	12.6714
787.608	0.00252	787.608	0.0126		787.608	0.01477	787.608	0.00697		-12.2063	1.35714	-63.4763	5	9.16504	-12.2063	19	12.6134
787.869	0.00267	787.869	0.01289		787.869	0.015	787.869	0.00708		-11.718	2.35714	-62.988	12	8.23965	-11.718	16	12.4025
788.129	0.00278	788.129	0.013		788.129	0.01529	788.129	0.00717		-11.2297	-2.64286	-62.4997	8	8.5477	-11.2297	26	12.4087
788.39	0.00276	788.39	0.01316		788.39	0.01553	788.39	0.00731		-10.7414	3.35714	-62.0114	4	9.08813	-10.7414	8	12.5497
788.65	0.00293	788.65	0.01333		788.65	0.01583	788.65	0.00744		-10.2532	3.35714	-61.5232	12	8.65451	-10.2532	16	12.5402
788.911	0.00311	788.911	0.01349		788.911	0.01615	788.911	0.00754		-9.76488	1.35714	-61.0349	3	8.00642	-9.76488	19	12.417
789.171	0.00299	789.171	0.01371		789.171	0.01636	789.171	0.00768		-9.2766	2.35714	-60.5466	10	7.69378	-9.2766	19	12.1576
789.432	0.00292	789.432	0.01392		789.432	0.01656	789.432	0.0078		-8.78832	-1.64286	-60.0583	13	7.61064	-8.78832	17	12.0269
789.692	0.003	789.692	0.01425		789.692	0.01688	789.692	0.00793		-8.30004	1.35714	-59.57	6	8.23743	-8.30004	26	12.0609
789.953	0.00327	789.953	0.01453		789.953	0.01716	789.953	0.00805		-7.81176	3.35714	-59.0818	8	8.89993	-7.81176	18	11.8813
790.213	0.00336	790.213	0.01476		790.213	0.01742	790.213	0.00818		-7.32348	0.35714	-58.5935	10	8.84563	-7.32348	16	11.5207
790.473	0.00331	790.473	0.0149		790.473	0.0177	790.473	0.00826		-6.8352	-2.64286	-58.1052	8	8.42404	-6.8352	19	11.2859
790.734	0.00346	790.734	0.01491		790.734	0.01792	790.734	0.00837		-6.34692	1.35714	-57.6169	4	8.20919	-6.34692	14	10.9994
790.994	0.00356	790.994	0.01509		790.994	0.01823	790.994	0.00852		-5.85864	-1.64286	-57.1286	11	8.10896	-5.85864	23	10.6202
791.255	0.00369	791.255	0.01531		791.255	0.01852	791.255	0.00865		-5.37036	-2.64286	-56.6404	7	7.80825	-5.37036	17	10.4189
791.515	0.0038	791.515	0.01549		791.515	0.01881	791.515	0.00878		-4.88208	-0.64286	-56.1521	8	8.65641	-4.88208	23	10.4839
791.776	0.00394	791.776	0.01591		791.776	0.01913	791.776	0.00896		-4.3938	1.35714	-55.6638	6	9.85637	-4.3938	28	10.6879
792.036	0.00407	792.036	0.01628		792.036	0.0195	792.036	0.00914		-3.90552	4.35714	-55.1755	10	10.3211	-3.90552	8	10.7407
792.296	0.0041	792.296	0.0166		792.296	0.01974	792.296	0.00928		-3.41724	1.35714	-54.6872	7	8.89166	-3.41724	21	10.6586
792.557	0.00427	792.557	0.01694		792.557	0.02011	792.557	0.00941		-2.92896	1.35714	-54.199	5	8.33669	-2.92896	21	10.6214
792.817	0.00445	792.817	0.01718		792.817	0.02043	792.817	0.00958		-2.44068	1.35714	-53.7107	8	8.01575	-2.44068	22	12.1561
793.077	0.00458	793.077	0.01749		793.077	0.02074	793.077	0.00974		-1.9524	3.35714	-53.2224	10	9.1309	-1.9524	19	24.8735
793.338	0.00464	793.338	0.01759		793.338	0.0211	793.338	0.0099		-1.46412	66.3572	-52.7341	9	9.78382	-1.46412	64	81.0521
793.598	0.00465	793.598	0.01786		793.598	0.02145	793.598	0.01007		-0.97584	390.357	-52.2458	8	9.29838	-0.97584	216	221.431
793.858	0.00485	793.858	0.01808		793.858	0.0218	793.858	0.0102		-0.48756	1405.35	-51.7576	8	8.3542	-0.48756	486	419.695
794.119	0.00492	794.119	0.01846		794.119	0.0221	794.119	0.01038		0.00072	2272.35	-51.2693	14	8.23367	0.00072	624	570.34
794.379	0.00497	794.379	0.01863		794.379	0.02243	794.379	0.01058		0.489	2001.35	-50.781	10	8.5687	0.489	584	602.773
794.639	0.00513	794.639	0.0189		794.639	0.02282	794.639	0.01076		0.97728	799.357	-50.2927	9	8.41156	0.97728	510	556.622
794.9	0.00554	794.9	0.01907		794.9	0.02322	794.9	0.01091		1.46556	193.357	-49.8044	10	8.25936	1.46556	461	497.263
795.16	0.00571	795.16	0.01938		795.16	0.02359	795.16	0.01108		1.95384	14.3572	-49.3162	5	8.16988	1.95384	414	450.218
795.42	0.00571	795.42	0.01957		795.42	0.02394	795.42	0.01123		2.44212	2.35714	-48.8279	12	7.78917	2.44212	429	417.251
795.681	0.00588	795.681	0.01988		795.681	0.02435	795.681	0.01142		2.9304	0.35714	-48.3396	7	7.60507	2.9304	437	394.48
795.941	0.0062	795.941	0.02034		795.941	0.02481	795.941	0.01163		3.41868	3.35714	-47.8513	12	8.12938	3.41868	399	378.669
796.201	0.0063	796.201	0.02071		796.201	0.02526	796.201	0.01179		3.90696	4.35714	-47.363	10	7.81157	3.90696	406	367.363
796.461	0.00652	796.461	0.0211		796.461	0.02567	796.461	0.01194		4.39524	1.35714	-46.8748	10	7.82363	4.39524	399	359.064
796.721	0.00661	796.721	0.02149		796.721	0.02615	796.721	0.01212		4.88352	0.35714	-46.3865	12	7.59311	4.88352	375	352.948
796.982	0.00673	796.982	0.02184		796.982	0.02661	796.982	0.01235		5.3718	-2.64286	-45.8982	6	7.74352	5.3718	385	348.649
797.242	0.00699	797.242	0.02205		797.242	0.02703	797.242	0.01253		5.86008	3.35714	-45.4099	2	7.88892	5.86008	338	345.57
797.502	0.00703	797.502	0.02226		797.502	0.02741	797.502	0.01261		6.34836	2.35714	-44.9216	13	8.28397	6.34836	352	343.182
797.762	0.00725	797.762	0.02258		797.762	0.02786	797.762	0.01288		6.83664	4.35714	-44.4334	6	8.83536	6.83664	355	341.086
798.022	0.00737	798.022	0.02305		798.022	0.02833	798.022	0.01316		7.32492	1.35714	-43.9451	13	9.06929	7.32492	386	339.13
798.283	0.00766	798.283	0.02339		798.283	0.02885	798.283	0.01333		7.8132	-0.64286	-43.4568	8	8.51083	7.8132	381	337.397
798.543	0.00775	798.543	0.02362		798.543	0.02931	798.543	0.01351		8.30148	0.35714	-42.9685	8	8.20445	8.30148	360	335.751
798.803	0.00799	798.803	0.02401		798.803	0.02982	798.803	0.01377		8.78976	-1.64286	-42.4802	8	8.4448	8.78976	317	334.181
799.063	0.00826	799.063	0.02446		799.063	0.03034	799.063	0.01397		9.27804	-2.64286	-41.992	14	8.61017	9.27804	378	332.851
799.323	0.0085	799.323	0.02499		799.323	0.03084	799.323	0.01416		9.76632	-0.64286	-41.5037	10	8.61747	9.76632	327	331.743
799.583	0.00861	799.583	0.02527		799.583	0.03134	799.583	0.01435		10.2546	0.35714	-41.0154	15	8.04044	10.2546	361	330.728
799.843	0.00885	799.843	0.0257		799.843	0.03188	799.843	0.01456		10.7429	1.35714	-40.5271	9	8.65036	10.7429	341	329.661
800.104	0.00909	800.104	0.02606		800.104	0.03245	800.104	0.01479		11.2312	0.35714	-40.0388	9	8.77818	11.2312	334	328.624
800.364	0.00928	800.364	0.02657		800.364	0.033	800.364	0.01504		11.7194	-0.64286	-39.5506	10	8.73957	11.7194	333	327.8
800.624	0.00932	800.624	0.02699		800.624	0.03352	800.624	0.01523		12.2077	4.35714	-39.0623	6	8.71544	12.2077	352	326.904
800.884	0.00953	800.884	0.02731		800.884	0.03408	800.884	0.01546		12.696	1.35714	-38.574	9	8.43606	12.696	356	325.873
801.144	0.0097	801.144	0.02765		801.144	0.03466	801.144	0.0157		13.1843	0.35714	-38.0857	9	8.84949	13.1843	363	324.922
801.404	0.00985	801.404	0.02806		801.404	0.03522	801.404	0.01596		13.6726	2.35714	-37.5974	4	8.21567	13.6726	342	323.953
801.664	0.01023	801.664	0.02853		801.664	0.0358	801.664	0.01622		14.1608	1.35714	-37.1092	7	8.38465	14.1608	319	322.889
801.924	0.01048	801.924	0.02891		801.924	0.03642	801.924	0.01655		14.6491	0.35714	-36.6209	5	8.32752	14.6491	314	321.697
802.184	0.01071	802.184	0.02918		802.184	0.03698	802.184	0.01679		15.1374	0.35714	-36.1326	8	8.85249	15.1374	310	320.4
802.444	0.01094	802.444	0.02958		802.444	0.03764	802.444	0.01705		15.6257	-4.64286	-35.6443	12	8.8688	15.6257	312	319.264
802.704	0.01109	802.704	0.02996		802.704	0.03821	802.704	0.01729		16.114	2.35714	-35.156	10	8.79718	16.114	344	318.005
802.964	0.01151	802.964	0.03049		802.964	0.03889	802.964	0.01761		16.6022	-4.64286	-34.6678	9	8.76084	16.6022	298	316.672
803.224	0.01167	803.224	0.0311		803.224	0.03957	803.224	0.01788		17.0905	-2.64286	-34.1795	3	8.39726	17.0905	311	315.488
803.484	0.01188	803.484	0.03156		803.484	0.04023	803.484	0.01814		17.5788	-2.64286	-33.6912	6	7.90854	17.5788	330	314.525
803.744	0.01186	803.744	0.03202		803.744	0.0409	803.744	0.01835		18.0671	-1.64286	-33.2029	6	8.31255	18.0671	334	313.764
804.004	0.01216	804.004	0.03248		804.004	0.04154	804.004	0.0187		18.5554	4.35714	-32.7146	5	8.60164	18.5554	331	312.68
804.264	0.01228	804.264	0.03305		804.264	0.04219	804.264	0.01891		19.0436	-3.64286	-32.2264	5	8.63769	19.0436	306	311.44
804.524	0.01247	804.524	0.03363		804.524	0.04285	804.524	0.01919		19.5319	-2.64286	-31.7381	10	8.01315	19.5319	294	310.379
804.784	0.0126	804.784	0.03408		804.784	0.04353	804.784	0.01952		20.0202	-0.64286	-31.2498	6	8.04033	20.0202	312	309.329
805.044	0.01284	805.044	0.03459		805.044	0.04424	805.044	0.01983		20.5085	-1.64286	-30.7615	8	9.01874	20.5085	341	308.433
805.304	0.01303	805.304	0.03514		805.304	0.04494	805.304	0.02008		20.9968	-1.64286	-30.2732	4	8.31836	20.9968	315	307.918
805.564	0.01325	805.564	0.03558		805.564	0.0456	805.564	0.0204		21.485	6.35714	-29.785	8	8.41258	21.485	313	307.176
805.823	0.01328	805.823	0.03608		805.823	0.04631	805.823	0.02074		21.9733	2.35714	-29.2967	13	8.62123	21.9733	301	305.937
806.083	0.01355	806.083	0.03663		806.083	0.04702	806.083	0.02114		22.4616	-4.64286	-28.8084	7	8.74019	22.4616	301	304.877
806.343	0.01382	806.343	0.03736		806.343	0.04777	806.343	0.02147		22.9499	0.35714	-28.3201	8	9.42808	22.9499	280	303.998
806.603	0.01412	806.603	0.03801		806.603	0.04857	806.603	0.02179		23.4382	2.35714	-27.8318	8	9.54189	23.4382	307	302.824
806.863	0.01435	806.863	0.03865		806.863	0.04931	806.863	0.02212		23.9264	-3.64286	-27.3436	11	9.83187	23.9264	278	301.642
807.123	0.01443	807.123	0.03912		807.123	0.05009	807.123	0.02249		24.4147	-2.64286	-26.8553	14	9.64329	24.4147	326	300.717
807.383	0.0147	807.383	0.03986		807.383	0.05083	807.383	0.02277		24.903	1.35714	-26.367	12	8.55468	24.903	298	299.849
807.642	0.01508	807.642	0.04061		807.642	0.05164	807.642	0.02317		25.3913	-1.64286	-25.8787	7	8.27998	25.3913	288	299.078
807.902	0.01533	807.902	0.04139		807.902	0.05244	807.902	0.02347		25.8796	3.35714	-25.3904	9	8.26003	25.8796	278	298.22
808.162	0.01542	808.162	0.04214		808.162	0.05332	808.162	0.02385		26.3678	-0.64286	-24.9022	6	8.19856	26.3678	317	297.251
808.422	0.01568	808.422	0.0428		808.422	0.05412	808.422	0.02422		26.8561	0.35714	-24.4139	7	7.87121	26.8561	307	296.312
808.682	0.01601	808.682	0.0433		808.682	0.05497	808.682	0.02451		27.3444	-0.64286	-23.9256	10	8.26335	27.3444	285	295.446
808.941	0.01641	808.941	0.04387		808.941	0.05589	808.941	0.02486		27.8327	1.35714	-23.4373	15	7.95403	27.8327	288	294.603
809.201	0.0169	809.201	0.04449		809.201	0.05667	809.201	0.02528		28.321	0.35714	-22.949	10	8.63149	28.321	270	293.731
809.461	0.01717	809.461	0.04533		809.461	0.05759	809.461	0.02568		28.8092	1.35714	-22.4608	8	8.80089	28.8092	292	292.674
809.721	0.01766	809.721	0.04609		809.721	0.05853	809.721	0.02614		29.2975	-0.64286	-21.9725	9	9.02923	29.2975	305	291.496
809.98	0.018	809.98	0.04667		809.98	0.05952	809.98	0.02657		29.7858	-4.64286	-21.4842	10	8.26089	29.7858	279	290.553
810.24	0.01841	810.24	0.04733		810.24	0.06039	810.24	0.02697		30.2741	2.35714	-20.9959	10	8.39361	30.2741	256	289.615
810.5	0.01871	810.5	0.04814		810.5	0.06141	810.5	0.02738		30.7624	-2.64286	-20.5076	11	8.24813	30.7624	276	288.741
810.76	0.01899	810.76	0.04898		810.76	0.06232	810.76	0.02787		31.2506	0.35714	-20.0194	6	7.84588	31.2506	259	287.995
811.019	0.01938	811.019	0.04975		811.019	0.06335	811.019	0.0283		31.7389	2.35714	-19.5311	3	8.55959	31.7389	247	287.063
811.279	0.01972	811.279	0.05066		811.279	0.06425	811.279	0.02872		32.2272	-1.64286	-19.0428	3	8.37812	32.2272	262	286.087
811.539	0.0202	811.539	0.05138		811.539	0.0652	811.539	0.02917		32.7155	-0.64286	-18.5545	10	8.14141	32.7155	283	285.204
811.798	0.02055	811.798	0.05221		811.798	0.0663	811.798	0.02969		33.2038	0.35714	-18.0662	10	8.1657	33.2038	267	284.316
812.058	0.02088	812.058	0.05291		812.058	0.06725	812.058	0.03011		33.692	-0.64286	-17.578	7	9.4724	33.692	275	283.48
812.318	0.02118	812.318	0.05357		812.318	0.06831	812.318	0.03056		34.1803	0.35714	-17.0897	7	9.85231	34.1803	271	282.757
812.577	0.0214	812.577	0.05468		812.577	0.06939	812.577	0.03099		34.6686	1.35714	-16.6014	7	8.90422	34.6686	289	282.012
812.837	0.02182	812.837	0.0554		812.837	0.07049	812.837	0.03151		35.1569	2.35714	-16.1131	9	8.06103	35.1569	269	281.011
813.097	0.02215	813.097	0.05631		813.097	0.07158	813.097	0.03201		35.6452	-1.64286	-15.6248	14	8.03129	35.6452	272	279.958
813.356	0.02252	813.356	0.0569		813.356	0.07266	813.356	0.03252		36.1334	-2.64286	-15.1366	8	8.08517	36.1334	288	279.176
813.616	0.02311	813.616	0.05776		813.616	0.07373	813.616	0.03301		36.6217	2.35714	-14.6483	9	8.10388	36.6217	294	278.382
813.875	0.0233	813.875	0.05885		813.875	0.07487	813.875	0.03349		37.11	0.35714	-14.16	6	8.45096	37.11	277	277.407
814.135	0.02363	814.135	0.05986		814.135	0.07597	814.135	0.03406		37.5983	-1.64286	-13.6717	5	8.89854	37.5983	264	276.475
814.395	0.02398	814.395	0.06082		814.395	0.07706	814.395	0.0346		38.0866	-0.64286	-13.1834	9	8.1641	38.0866	298	275.563
814.654	0.0242	814.654	0.06191		814.654	0.07831	814.654	0.03518		38.5748	0.35714	-12.6952	7	8.02435	38.5748	271	274.495
814.914	0.02461	814.914	0.06263		814.914	0.07944	814.914	0.03568		39.0631	-3.64286	-12.2069	6	8.36448	39.0631	274	273.431
815.173	0.02477	815.173	0.06346		815.173	0.08061	815.173	0.03621		39.5514	-1.64286	-11.7186	6	8.24372	39.5514	265	272.41
815.433	0.02527	815.433	0.0645		815.433	0.08176	815.433	0.03678		40.0397	-2.64286	-11.2303	3	8.44489	40.0397	278	271.402
815.692	0.02559	815.692	0.06558		815.692	0.08309	815.692	0.03734		40.528	-2.64286	-10.742	7	8.57186	40.528	288	270.522
815.952	0.02606	815.952	0.06664		815.952	0.08427	815.952	0.03791		41.0162	-1.64286	-10.2538	7	8.28334	41.0162	246	269.912
816.211	0.02661	816.211	0.06762		816.211	0.0856	816.211	0.0385		41.5045	0.35714	-9.76548	8	8.10395	41.5045	277	269.535
816.471	0.02694	816.471	0.06873		816.471	0.08684	816.471	0.03902		41.9928	5.35714	-9.2772	7	8.01371	41.9928	287	268.968
816.73	0.02744	816.73	0.06969		816.73	0.08828	816.73	0.03959		42.4811	1.35714	-8.78892	6	7.66445	42.4811	278	268.133
816.99	0.02777	816.99	0.07083		816.99	0.08964	816.99	0.04017		42.9694	0.35714	-8.30064	9	7.80342	42.9694	276	267.216
817.249	0.02812	817.249	0.07175		817.249	0.09088	817.249	0.0407		43.4576	-0.64286	-7.81236	7	8.2238	43.4576	248	266.2
817.509	0.02855	817.509	0.07256		817.509	0.09231	817.509	0.04131		43.9459	-0.64286	-7.32408	12	8.18276	43.9459	221	265.119
817.768	0.02902	817.768	0.07379		817.768	0.0937	817.768	0.04196		44.4342	-4.64286	-6.8358	6	9.00447	44.4342	276	264.233
818.028	0.02952	818.028	0.07482		818.028	0.09506	818.028	0.04265		44.9225	1.35714	-6.34752	6	8.55169	44.9225	284	263.34
818.287	0.02999	818.287	0.07597		818.287	0.09652	818.287	0.04327		45.4108	-2.64286	-5.85924	9	8.16024	45.4108	259	262.381
818.547	0.0304	818.547	0.077		818.547	0.09791	818.547	0.0439		45.899	-1.64286	-5.37096	9	8.06724	45.899	250	261.573
818.806	0.0309	818.806	0.07839		818.806	0.09933	818.806	0.04461		46.3873	-1.64286	-4.88268	7	8.33718	46.3873	257	261.008
819.065	0.03131	819.065	0.07967		819.065	0.10083	819.065	0.04526		46.8756	2.35714	-4.3944	11	8.14868	46.8756	236	260.413
819.325	0.03201	819.325	0.08071		819.325	0.10244	819.325	0.04599		47.3639	2.35714	-3.90612	11	7.71494	47.3639	269	259.516
819.584	0.03251	819.584	0.08184		819.584	0.10399	819.584	0.04668		47.8522	-2.64286	-3.41784	9	8.11584	47.8522	259	258.594
819.844	0.03307	819.844	0.08277		819.844	0.10557	819.844	0.04735		48.3404	-0.64286	-2.92956	7	8.07618	48.3404	283	257.746
820.103	0.03373	820.103	0.08372		820.103	0.1071	820.103	0.04797		48.8287	-0.64286	-2.44128	9	8.74622	48.8287	248	256.869
820.362	0.03423	820.362	0.08501		820.362	0.10872	820.362	0.04862		49.317	-1.64286	-1.953	19	23.4894	49.317	242	256.059
820.622	0.03495	820.622	0.0863		820.622	0.11026	820.622	0.04932		49.8053	-0.64286	-1.46472	109	117.59	49.8053	252	255.372
820.881	0.0354	820.881	0.08748		820.881	0.1119	820.881	0.04999		50.2936	0.35714	-0.97644	564	591.934	50.2936	235	254.784
821.14	0.03599	821.14	0.0887		821.14	0.11348	821.14	0.05074		50.7818	1.35714	-0.48816	1773	1681.03	50.7818	259	254.211
821.4	0.03658	821.4	0.0899		821.4	0.11511	821.4	0.05157		51.2701	2.35714	0.00012	2761	2707.25	51.2701	265	253.584
821.659	0.03693	821.659	0.09101		821.659	0.1168	821.659	0.05228		51.7584	0.35714	0.4884	2591	2641.2	51.7584	286	252.988
821.918	0.03774	821.918	0.0921		821.918	0.11861	821.918	0.05312		52.2467	3.35714	0.97668	1714	1806.2	52.2467	251	252.264
822.177	0.03823	822.177	0.09357		822.177	0.12024	822.177	0.0539		52.735	0.35714	1.46496	1048	1045.21	52.735	251	251.405
822.437	0.03873	822.437	0.09448		822.437	0.12206	822.437	0.05463		53.2232	-0.64286	1.95324	712	667.73	53.2232	258	250.605
822.696	0.03944	822.696	0.09579		822.696	0.12381	822.696	0.05543		53.7115	0.35714	2.44152	626	516.748	53.7115	266	249.835
822.955	0.04009	822.955	0.09738		822.955	0.12562	822.955	0.05631		54.1998	0.35714	2.9298	478	445.308	54.1998	237	249.037
823.214	0.04076	823.214	0.09879		823.214	0.12735	823.214	0.05709		54.6881	-0.64286	3.41808	477	399.743	54.6881	229	248.283
823.474	0.04143	823.474	0.10007		823.474	0.12928	823.474	0.05794		55.1764	0.35714	3.90636	353	363.274	55.1764	272	247.709
823.733	0.04197	823.733	0.10133		823.733	0.1311	823.733	0.05876		55.6646	0.35714	4.39464	323	331.944	55.6646	254	247.296
823.992	0.04269	823.992	0.10257		823.992	0.13299	823.992	0.05968		56.1529	6.35714	4.88292	294	303.611	56.1529	264	246.584
824.251	0.04338	824.251	0.10397		824.251	0.13495	824.251	0.06052		56.6412	-1.64286	5.3712	223	277.829	56.6412	231	245.707
824.511	0.0441	824.511	0.10507		824.511	0.13699	824.511	0.06137		57.1295	0.35714	5.85948	252	255.061	57.1295	251	244.948
824.77	0.04475	824.77	0.10628		824.77	0.13883	824.77	0.06228		57.6178	-0.64286	6.34776	201	234.492	57.6178	247	244.309
825.029	0.04538	825.029	0.10773		825.029	0.14086	825.029	0.06313		58.106	2.35714	6.83604	213	215.569	58.106	236	243.64
825.288	0.04595	825.288	0.10927		825.288	0.14286	825.288	0.06409		58.5943	0.35714	7.32432	198	199.117	58.5943	252	242.9
825.547	0.04652	825.547	0.11086		825.547	0.14499	825.547	0.06502		59.0826	0.35714	7.8126	159	183.211	59.0826	225	242.173
825.806	0.04708	825.806	0.11223		825.806	0.14708	825.806	0.06603		59.5709	0.35714	8.30088	139	169.259	59.5709	229	241.479
826.066	0.04762	826.066	0.11362		826.066	0.14926	826.066	0.06703		60.0592	0.35714	8.78916	135	156.493	60.0592	232	240.85
826.325	0.04818	826.325	0.11507		826.325	0.15134	826.325	0.068		60.5474	1.35714	9.27744	155	145.024	60.5474	253	240.296
826.584	0.04874	826.584	0.11664		826.584	0.15362	826.584	0.06903		61.0357	1.35714	9.76572	119	134.779	61.0357	232	239.851
826.843	0.04928	826.843	0.11829		826.843	0.1558	826.843	0.06997		61.524	3.45238	10.254	107	125.888	61.524	224	239.44
827.102	0.05019	827.102	0.12018		827.102	0.15814	827.102	0.07101		62.0123	3.45238	10.7423	110	118.049	62.0123	240	238.989
827.361	0.05074	827.361	0.12195		827.361	0.16045	827.361	0.07206		62.5006	3.45238	11.2306	127	110.438	62.5006	242	238.512
827.62	0.05161	827.62	0.12341		827.62	0.16283	827.62	0.0731		62.9888	3.45238	11.7188	111	103.531	62.9888	241	238.018
827.879	0.05249	827.879	0.12529		827.879	0.16515	827.879	0.07418		63.4771	3.45238	12.2071	75	97.3826	63.4771	231	237.513
828.138	0.05304	828.138	0.12746		828.138	0.16768	828.138	0.07537		63.9654	3.45238	12.6954	83	92.109	63.9654	244	237
828.397	0.05383	828.397	0.12936		828.397	0.17026	828.397	0.0765		64.4537	3.45238	13.1837	71	86.6558	64.4537	235	236.484
828.656	0.0546	828.656	0.13093		828.656	0.17279	828.656	0.07764		64.942	3.45238	13.672	95	82.441	64.942	206	235.965
828.915	0.05546	828.915	0.13263		828.915	0.17514	828.915	0.07884		65.4302	3.45238	14.1602	106	78.258	65.4302	195	235.445
829.174	0.0562	829.174	0.13466		829.174	0.17757	829.174	0.08003		65.9185	3.45238	14.6485	74	74.1245	65.9185	211	234.926
829.433	0.05691	829.433	0.13678		829.433	0.18007	829.433	0.08113		66.4068	3.45238	15.1368	79	70.8958	66.4068	254	234.407
829.692	0.05775	829.692	0.13874		829.692	0.1825	829.692	0.08236		66.8951	3.45238	15.6251	89	68.3097	66.8951	205	233.889
829.951	0.05837	829.951	0.14095		829.951	0.18512	829.951	0.08366		67.3834	3.45238	16.1134	65	65.7931	67.3834	216	233.373
830.21	0.05931	830.21	0.14311		830.21	0.18802	830.21	0.08486		67.8716	3.45238	16.6016	82	63.3668	67.8716	221	232.858
830.469	0.0602	830.469	0.14508		830.469	0.19077	830.469	0.08614		68.3599	3.45238	17.0899	70	60.8714	68.3599	217	232.345
830.728	0.06122	830.728	0.14719		830.728	0.19343	830.728	0.08743		68.8482	3.45238	17.5782	66	59.2676	68.8482	273	231.834
830.987	0.06226	830.987	0.14926		830.987	0.19629	830.987	0.08884		69.3365	3.45238	18.0665	67	56.7523	69.3365	240	231.325
831.246	0.06312	831.246	0.15135		831.246	0.19911	831.246	0.09017		69.8248	3.45238	18.5548	77	54.6304	69.8248	266	230.818
831.505	0.06418	831.505	0.15363		831.505	0.202	831.505	0.09152		70.313	3.45238	19.043	80	53.2914	70.313	225	230.312
831.764	0.06522	831.764	0.156		831.764	0.20516	831.764	0.09302		70.8013	3.45238	19.5313	56	52.0695	70.8013	240	229.809
832.023	0.06633	832.023	0.15811		832.023	0.20822	832.023	0.09449		71.2896	3.45238	20.0196	59	51.2093	71.2896	221	229.307
832.282	0.06743	832.282	0.16042		832.282	0.2113	832.282	0.09598		71.7779	3.45238	20.5079	75	50.2971	71.7779	215	228.808
832.541	0.06845	832.541	0.16278		832.541	0.21432	832.541	0.09732		72.2662	3.45238	20.9962	59	49.3542	72.2662	248	228.31
832.8	0.06931	832.8	0.16509		832.8	0.21747	832.8	0.09876		72.7544	3.45238	21.4844	60	48.4681	72.7544	226	227.814
833.058	0.07027	833.058	0.16746		833.058	0.22076	833.058	0.1003		73.2427	3.45238	21.9727	55	47.6554	73.2427	234	227.321
833.317	0.07125	833.317	0.17011		833.317	0.22398	833.317	0.10184		73.731	3.45238	22.461	57	46.9147	73.731	223	226.829
833.576	0.07245	833.576	0.17222		833.576	0.22717	833.576	0.10331		74.2193	3.45238	22.9493	54	46.2405	74.2193	244	226.339
833.835	0.07359	833.835	0.17475		833.835	0.23053	833.835	0.10488		74.7076	3.45238	23.4376	55	45.6269	74.7076	231	225.851
834.094	0.07463	834.094	0.17731		834.094	0.23413	834.094	0.10659		75.1958	3.45238	23.9258	57	45.0681	75.1958	214	225.365
834.353	0.07579	834.353	0.18008		834.353	0.23764	834.353	0.10819		75.6841	3.45238	24.4141	76	44.5588	75.6841	226	224.881
834.611	0.07704	834.611	0.18262		834.611	0.24139	834.611	0.10986		76.1724	3.45238	24.9024	62	44.0942	76.1724	176	224.399
834.87	0.07836	834.87	0.18522		834.87	0.24515	834.87	0.11151		76.6607	3.45238	25.3907	58	43.6701	76.6607	216	223.918
835.129	0.07952	835.129	0.18787		835.129	0.24906	835.129	0.11322		77.149	3.45238	25.879	53	43.2824	77.149	224	223.44
835.388	0.08083	835.388	0.19037		835.388	0.25282	835.388	0.1149		77.6372	3.45238	26.3672	51	42.9278	77.6372	197	222.963
835.647	0.08187	835.647	0.19306		835.647	0.25638	835.647	0.11665		78.1255	3.45238	26.8555	54	42.603	78.1255	243	222.489
835.905	0.08302	835.905	0.19591		835.905	0.26009	835.905	0.11851		78.6138	3.45238	27.3438	43	42.3052	78.6138	221	222.016
836.164	0.08419	836.164	0.1989		836.164	0.26409	836.164	0.12017		79.1021	3.45238	27.8321	57	42.0317	79.1021	201	221.545
836.423	0.08529	836.423	0.20192		836.423	0.26803	836.423	0.122		79.5904	3.45238	28.3204	48	41.7801	79.5904	211	221.075
836.682	0.08668	836.682	0.2051		836.682	0.2721	836.682	0.12391		80.0786	3.45238	28.8086	42	41.5485	80.0786	215	220.608
836.94	0.08787	836.94	0.20836		836.94	0.27608	836.94	0.12583		80.5669	3.45238	29.2969	45	41.3348	80.5669	244	220.142
837.199	0.0891	837.199	0.21157		837.199	0.28004	837.199	0.12761		81.0552	3.45238	29.7852	55	41.1374	81.0552	211	219.678
837.458	0.09033	837.458	0.21451		837.458	0.28417	837.458	0.12935		81.5435	3.45238	30.2735	44	40.9546	81.5435	206	219.216
837.716	0.09166	837.716	0.21758		837.716	0.28832	837.716	0.13125		82.0318	3.45238	30.7618	39	40.7851	82.0318	223	218.756
837.975	0.09271	837.975	0.22048		837.975	0.29254	837.975	0.13331		82.52	3.45238	31.25	40	40.6276	82.52	215	218.298
838.234	0.0941	838.234	0.22391		838.234	0.2966	838.234	0.13542		83.0083	3.45238	31.7383	46	40.4809	83.0083	225	217.841
838.492	0.09546	838.492	0.22696		838.492	0.3009	838.492	0.13749		83.4966	3.45238	32.2266	47	40.344	83.4966	219	217.386
838.751	0.09696	838.751	0.22981		838.751	0.30529	838.751	0.13955		83.9849	3.45238	32.7149	37	40.216	83.9849	208	216.933
839.01	0.09821	839.01	0.23308		839.01	0.30973	839.01	0.14164		84.4732	3.45238	33.2032	48	40.0959	84.4732	202	216.482
839.268	0.09939	839.268	0.23588		839.268	0.31404	839.268	0.14375		84.9614	3.45238	33.6914	39	39.9831	84.9614	208	216.032
839.527	0.10104	839.527	0.23929		839.527	0.31827	839.527	0.1458		85.4497	3.45238	34.1797	54	39.8768	85.4497	202	215.584
839.785	0.10244	839.785	0.24242		839.785	0.32275	839.785	0.14787		85.938	3.45238	34.668	47	39.7765	85.938	215	215.138
840.044	0.1039	840.044	0.24577		840.044	0.32718	840.044	0.15005		86.4263	3.45238	35.1563	49	39.6815	86.4263	223	214.693
840.303	0.10526	840.303	0.24926		840.303	0.33186	840.303	0.15226		86.9146	3.45238	35.6446	61	39.5913	86.9146	215	214.25
840.561	0.1066	840.561	0.25245		840.561	0.33644	840.561	0.15438		87.4028	3.45238	36.1328	42	39.5055	87.4028	207	213.809
840.82	0.10817	840.82	0.25648		840.82	0.34117	840.82	0.15669		87.8911	3.45238	36.6211	41	39.4237	87.8911	218	213.37
841.078	0.10964	841.078	0.26038		841.078	0.34604	841.078	0.15902		88.3794	3.45238	37.1094	54	39.3455	88.3794	209	212.932
841.337	0.1111	841.337	0.2638		841.337	0.3509	841.337	0.16132		88.8677	3.45238	37.5977	53	39.2705	88.8677	219	212.496
841.595	0.11247	841.595	0.2673		841.595	0.35559	841.595	0.16377		89.356	3.45238	38.086	39	39.1984	89.356	205	212.062
841.854	0.11407	841.854	0.2706		841.854	0.36028	841.854	0.16605		89.8442	3.45238	38.5742	41	39.1291	89.8442	216	211.629
842.112	0.11563	842.112	0.27425		842.112	0.36509	842.112	0.16831		90.3325	3.45238	39.0625	34	39.0621	90.3325	197	211.198
842.371	0.11708	842.371	0.27794		842.371	0.36998	842.371	0.17068		90.8208	3.45238	39.5508	40	38.9973	90.8208	211	210.768
842.629	0.11879	842.629	0.2814		842.629	0.37487	842.629	0.17322		91.3091	3.45238	40.0391	37	38.9345	91.3091	199	210.34
842.888	0.12042	842.888	0.28563		842.888	0.37976	842.888	0.17572		91.7974	3.45238	40.5274	44	38.8735	91.7974	199	209.914
843.146	0.12193	843.146	0.28944		843.146	0.38482	843.146	0.17808		92.2856	3.45238	41.0156	41	38.8141	92.2856	207	209.49
843.405	0.1235	843.405	0.2935		843.405	0.38973	843.405	0.18063		92.7739	3.45238	41.5039	36	38.7561	92.7739	183	209.067
843.663	0.12531	843.663	0.2972		843.663	0.39492	843.663	0.18305		93.2622	3.45238	41.9922	48	38.6996	93.2622	240	208.645
843.922	0.12722	843.922	0.3012		843.922	0.39996	843.922	0.18544		93.7505	3.45238	42.4805	45	38.6442	93.7505	201	208.225
844.18	0.12864	844.18	0.30545		844.18	0.40517	844.18	0.18798		94.2388	3.45238	42.9688	36	38.59	94.2388	205	207.807
844.439	0.1304	844.439	0.30957		844.439	0.41046	844.439	0.19066		94.727	3.45238	43.457	38	38.5367	94.727	194	207.391
844.697	0.13215	844.697	0.31403		844.697	0.41572	844.697	0.19316		95.2153	3.45238	43.9453	41	38.4844	95.2153	198	206.976
844.955	0.13365	844.955	0.31829		844.955	0.42136	844.955	0.19586		95.7036	3.45238	44.4336	46	38.4329	95.7036	205	206.562
845.214	0.1355	845.214	0.32282		845.214	0.42676	845.214	0.19863		96.1919	3.45238	44.9219	40	38.3821	96.1919	211	206.15
845.472	0.13714	845.472	0.32705		845.472	0.4322	845.472	0.20122		96.6802	3.45238	45.4102	39	38.3321	96.6802	204	205.74
845.731	0.13901	845.731	0.33138		845.731	0.43747	845.731	0.20392		97.1684	3.45238	45.8984	40	38.2827	97.1684	223	205.331
845.989	0.14095	845.989	0.33577		845.989	0.44283	845.989	0.20679		97.6567	3.45238	46.3867	33	38.2338	97.6567	213	204.924
846.247	0.14271	846.247	0.33981		846.247	0.44822	846.247	0.20963		98.145	3.45238	46.875	43	38.1855	98.145	189	204.518
846.506	0.14457	846.506	0.34425		846.506	0.4537	846.506	0.21241		98.6333	3.45238	47.3633	42	38.1377	98.6333	207	204.114
846.764	0.14634	846.764	0.3487		846.764	0.45933	846.764	0.2152		99.1216	3.45238	47.8516	42	38.0903	99.1216	198	203.711
847.022	0.14824	847.022	0.35354		847.022	0.46498	847.022	0.21812		99.6098	3.45238	48.3398	49	38.0433	99.6098	206	203.31
847.281	0.15013	847.281	0.35836		847.281	0.47067	847.281	0.22105		100.098	3.45238	48.8281	41	37.9967	100.098	221	202.91
847.539	0.1522	847.539	0.3632		847.539	0.47636	847.539	0.22415		100.586	3.45238	49.3164	37	37.9504	100.586	202	202.512
847.797	0.1544	847.797	0.36769		847.797	0.48233	847.797	0.22713		101.075	3.45238	49.8047	46	37.9044	101.075	193	202.115
848.055	0.15619	848.055	0.37234		848.055	0.48824	848.055	0.22999		101.563	3.45238	50.293	41	37.8588	101.563	208	201.72
848.314	0.15813	848.314	0.37683		848.314	0.49406	848.314	0.23295		102.051	3.45238	50.7812	42	37.8134	102.051	211	201.326
848.572	0.16037	848.572	0.38162		848.572	0.5	848.572	0.23595		102.54	3.45238	51.2695	60	37.7682	102.54	194	200.934
848.83	0.1625	848.83	0.38625		848.83	0.50604	848.83	0.239		103.028	3.45238	51.7578	42	37.7233	103.028	185	200.543
849.088	0.16438	849.088	0.39113		849.088	0.5119	849.088	0.2421		103.516	3.45238	52.2461	47	37.6786	103.516	195	200.154
849.347	0.16621	849.347	0.39597		849.347	0.51773	849.347	0.24536		104.004	3.45238	52.7344	47	37.6341	104.004	208	199.766
849.605	0.16842	849.605	0.40092		849.605	0.52369	849.605	0.24855		104.493	3.45238	53.2226	41	37.5898	104.493	215	199.379
849.863	0.1705	849.863	0.40575		849.863	0.5297	849.863	0.25158		104.981	3.45238	53.7109	42	37.5457	104.981	187	198.994
850.121	0.1725	850.121	0.41071		850.121	0.53578	850.121	0.25486		105.469	3.45238	54.1992	46	37.5017	105.469	196	198.61
850.379	0.17483	850.379	0.41561		850.379	0.5417	850.379	0.25811		105.957	3.45238	54.6875	45	37.4579	105.957	182	198.228
850.638	0.17687	850.638	0.42042		850.638	0.54778	850.638	0.26137		106.446	3.45238	55.1758	46	37.4142	106.446	179	197.847
850.896	0.17902	850.896	0.42557		850.896	0.5539	850.896	0.26469		106.934	3.45238	55.664	36	37.3707	106.934	190	197.468
851.154	0.18113	851.154	0.43075		851.154	0.56006	851.154	0.26795		107.422	3.45238	56.1523	40	37.3273	107.422	204	197.09
851.412	0.18295	851.412	0.43606		851.412	0.56633	851.412	0.27125		107.911	3.45238	56.6406	42	37.2841	107.911	197	196.713
851.67	0.18496	851.67	0.44142		851.67	0.57252	851.67	0.2746		108.399	3.45238	57.1289	34	37.2409	108.399	220	196.338
851.928	0.18718	851.928	0.44664		851.928	0.57876	851.928	0.278		108.887	3.45238	57.6172	39	37.1979	108.887	189	195.964
852.186	0.18958	852.186	0.45216		852.186	0.58493	852.186	0.28131		109.375	3.45238	58.1054	38	37.1549	109.375	194	195.592
852.445	0.19203	852.445	0.45754		852.445	0.59138	852.445	0.28458		109.864	3.45238	58.5937	37	37.1121	109.864	192	195.22
852.703	0.19427	852.703	0.46283		852.703	0.59754	852.703	0.28793		110.352	3.45238	59.082	26	37.0694	110.352	170	194.851
852.961	0.19646	852.961	0.46787		852.961	0.60373	852.961	0.29127		110.84	3.45238	59.5703	34	37.0268	110.84	205	194.482
853.219	0.19835	853.219	0.47342		853.219	0.60994	853.219	0.29466		111.329	3.45238	60.0586	40	36.9842	111.329	170	194.115
853.477	0.20095	853.477	0.47933		853.477	0.61624	853.477	0.29807		111.817	3.45238	60.5468	33	36.9418	111.817	186	193.749
853.735	0.20312	853.735	0.48493		853.735	0.62254	853.735	0.3015		112.305	3.45238	61.0351	31	36.8994	112.305	178	193.385
853.993	0.20517	853.993	0.49033		853.993	0.62904	853.993	0.3051		112.793	3.45238	61.5234	39	36.8572	112.793	191	193.022
854.251	0.20776	854.251	0.4963		854.251	0.63537	854.251	0.30862		113.282	3.45238	62.0117	34	36.815	113.282	198	192.66
854.509	0.21017	854.509	0.50207		854.509	0.64206	854.509	0.31207		113.77	3.45238	62.5	45	36.7729	113.77	213	192.3
854.767	0.21263	854.767	0.50813		854.767	0.64859	854.767	0.31557		114.258	3.45238	62.9882	42	36.7308	114.258	177	191.941
855.025	0.21509	855.025	0.51429		855.025	0.65499	855.025	0.3191		114.747	3.45238	63.4765	51	36.6889	114.747	167	191.583
855.283	0.21752	855.283	0.52013		855.283	0.66133	855.283	0.32269		115.235	3.45238	63.9648	36	36.647	115.235	164	191.226
855.541	0.22013	855.541	0.52631		855.541	0.6677	855.541	0.32616		115.723	3.45238	64.4531	41	36.6052	115.723	194	190.871
855.799	0.22223	855.799	0.53238		855.799	0.67398	855.799	0.32963		116.211	3.45238	64.9414	32	36.5635	116.211	188	190.517
856.057	0.2247	856.057	0.53837		856.057	0.68058	856.057	0.33313		116.7	3.45238	65.4296	35	36.5218	116.7	199	190.165
856.315	0.2274	856.315	0.54441		856.315	0.68706	856.315	0.33666		117.188	3.45238	65.9179	42	36.4803	117.188	185	189.813
856.573	0.22974	856.573	0.55014		856.573	0.69361	856.573	0.34029		117.676	3.45238	66.4062	36	36.4387	117.676	216	189.463
856.831	0.23229	856.831	0.556		856.831	0.70008	856.831	0.34388		118.164	3.45238	66.8945	43	36.3973	118.164	172	189.114
857.089	0.23477	857.089	0.56199		857.089	0.70655	857.089	0.34755		118.653	3.45238	67.3828	41	36.3559	118.653	210	188.767
857.346	0.2371	857.346	0.56807		857.346	0.71308	857.346	0.35111		119.141	3.45238	67.871	51	36.3146	119.141	198	188.42
857.604	0.23975	857.604	0.57412		857.604	0.71964	857.604	0.35476		119.629	3.45238	68.3593	43	36.2734	119.629	176	188.075
857.862	0.24206	857.862	0.57996		857.862	0.7259	857.862	0.35854		120.118	3.45238	68.8476	34	36.2322	120.118	184	187.732
858.12	0.24478	858.12	0.58662		858.12	0.73251	858.12	0.36206		120.606	3.45238	69.3359	32	36.1911	120.606	202	187.389
858.378	0.24747	858.378	0.59323		858.378	0.73917	858.378	0.36579		121.094	3.45238	69.8242	47	36.1501	121.094	179	187.048
858.636	0.25059	858.636	0.59929		858.636	0.74545	858.636	0.3695		121.582	3.45238	70.3124	31	36.1091	121.582	188	186.707
858.894	0.25277	858.894	0.60525		858.894	0.75195	858.894	0.37327		122.071	3.45238	70.8007	30	36.0682	122.071	188	186.368
859.151	0.25573	859.151	0.61154		859.151	0.75829	859.151	0.377		122.559	3.45238	71.289	41	36.0273	122.559	183	186.031
859.409	0.25865	859.409	0.61814		859.409	0.76446	859.409	0.38068		123.047	3.45238	71.7773	37	35.9866	123.047	207	185.694
859.667	0.26127	859.667	0.62397		859.667	0.77106	859.667	0.38422		123.536	3.45238	72.2656	31	35.9459	123.536	192	185.359
859.925	0.26385	859.925	0.63049		859.925	0.7774	859.925	0.38792		124.024	3.45238	72.7538	36	35.9052	124.024	195	185.025
860.183	0.26645	860.183	0.63663		860.183	0.78377	860.183	0.39135		124.512	3.45238	73.2421	39	35.8646	124.512	183	184.692
860.44	0.26887	860.44	0.64307		860.44	0.79019	860.44	0.39506		125	3.45238	73.7304	36	35.8241	125	188	184.36
860.698	0.27179	860.698	0.64988		860.698	0.79668	860.698	0.39854		125.489	3.45238	74.2187	36	35.7836	125.489	205	184.029
860.956	0.27447	860.956	0.65644		860.956	0.80287	860.956	0.40226		125.977	3.45238	74.707	21	35.7432	125.977	186	183.7
861.214	0.27722	861.214	0.66303		861.214	0.80925	861.214	0.40578		126.465	3.45238	75.1952	39	35.7029	126.465	182	183.372
861.471	0.27951	861.471	0.66964		861.471	0.81547	861.471	0.40922		126.954	3.45238	75.6835	30	35.6626	126.954	199	183.045
861.729	0.28215	861.729	0.67631		861.729	0.82157	861.729	0.41288		127.442	3.45238	76.1718	31	35.6224	127.442	187	182.719
861.987	0.28505	861.987	0.68278		861.987	0.82761	861.987	0.41634		127.93	3.45238	76.6601	34	35.5822	127.93	180	182.394
862.245	0.28805	862.245	0.6894		862.245	0.83352	862.245	0.4198		128.418	3.45238	77.1484	29	35.5421	128.418	159	182.07
862.502	0.29102	862.502	0.6958		862.502	0.8394	862.502	0.42306		128.907	3.45238	77.6366	34	35.5021	128.907	160	181.748
862.76	0.29404	862.76	0.70252		862.76	0.84533	862.76	0.42626		129.395	3.45238	78.1249	38	35.4621	129.395	213	181.426
863.018	0.29657	863.018	0.70948		863.018	0.85122	863.018	0.42962		129.883	3.45238	78.6132	27	35.4222	129.883	208	181.106
863.275	0.29961	863.275	0.71624		863.275	0.85713	863.275	0.43291		130.371	3.45238	79.1015	29	35.3824	130.371	192	180.787
863.533	0.3021	863.533	0.72256		863.533	0.86301	863.533	0.43626		130.86	3.45238	79.5898	35	35.3426	130.86	188	180.469
863.791	0.30452	863.791	0.72902		863.791	0.86889	863.791	0.43927		131.348	3.45238	80.078	26	35.3029	131.348	147	180.152
864.048	0.30719	864.048	0.73584		864.048	0.87488	864.048	0.44242		131.836	3.45238	80.5663	27	35.2632	131.836	182	179.837
864.306	0.31022	864.306	0.74226		864.306	0.88019	864.306	0.44554		132.325	3.45238	81.0546	49	35.2236	132.325	167	179.522
864.563	0.31312	864.563	0.74853		864.563	0.88593	864.563	0.44879		132.813	3.45238	81.5429	38	35.1841	132.813	193	179.208
864.821	0.31572	864.821	0.75539		864.821	0.89135	864.821	0.45185		133.301	3.45238	82.0312	42	35.1446	133.301	168	178.896
865.079	0.31812	865.079	0.7624		865.079	0.8967	865.079	0.45488		133.789	3.45238	82.5194	38	35.1051	133.789	189	178.585
865.336	0.32072	865.336	0.76848		865.336	0.90173	865.336	0.45792		134.278	3.45238	83.0077	37	35.0658	134.278	178	178.274
865.594	0.32334	865.594	0.77498		865.594	0.90697	865.594	0.46096		134.766	3.45238	83.496	37	35.0265	134.766	181	177.965
865.851	0.32599	865.851	0.78119		865.851	0.9119	865.851	0.4638		135.254	3.45238	83.9843	35	34.9872	135.254	183	177.657
866.109	0.32856	866.109	0.7876		866.109	0.91677	866.109	0.46683		135.743	3.45238	84.4726	28	34.948	135.743	177	177.35
866.366	0.3313	866.366	0.7935		866.366	0.92181	866.366	0.46963		136.231	3.45238	84.9608	35	34.9089	136.231	168	177.044
866.624	0.33407	866.624	0.80016		866.624	0.92657	866.624	0.47253		136.719	3.45238	85.4491	41	34.8698	136.719	155	176.739
866.881	0.33708	866.881	0.80646		866.881	0.93107	866.881	0.47528		137.207	3.45238	85.9374	29	34.8308	137.207	184	176.435
867.139	0.33963	867.139	0.81287		867.139	0.93549	867.139	0.47791		137.696	3.45238	86.4257	43	34.7919	137.696	166	176.132
867.396	0.34223	867.396	0.81946		867.396	0.93998	867.396	0.48058		138.184	3.45238	86.914	28	34.753	138.184	169	175.83
867.654	0.34497	867.654	0.82583		867.654	0.94455	867.654	0.48318		138.672	3.45238	87.4022	33	34.7141	138.672	174	175.53
867.911	0.34752	867.911	0.83222		867.911	0.94897	867.911	0.48564		139.161	3.45238	87.8905	38	34.6754	139.161	166	175.23
868.169	0.35006	868.169	0.83789		868.169	0.95302	868.169	0.48823		139.649	3.45238	88.3788	48	34.6367	139.649	163	174.931
868.426	0.35263	868.426	0.8437		868.426	0.95692	868.426	0.49053		140.137	3.45238	88.8671	28	34.598	140.137	169	174.634
868.684	0.3552	868.684	0.84962		868.684	0.96072	868.684	0.4926		140.625	3.45238	89.3554	36	34.5594	140.625	160	174.337
868.941	0.35798	868.941	0.8556		868.941	0.96425	868.941	0.49471		141.114	3.45238	89.8436	31	34.5208	141.114	185	174.041
869.199	0.36047	869.199	0.86137		869.199	0.96756	869.199	0.49698		141.602	3.45238	90.3319	43	34.4824	141.602	170	173.747
869.456	0.3626	869.456	0.86704		869.456	0.97084	869.456	0.49892		142.09	3.45238	90.8202	29	34.4439	142.09	187	173.453
869.713	0.36484	869.713	0.87316		869.713	0.97414	869.713	0.50091		142.578	3.45238	91.3085	46	34.4056	142.578	171	173.16
869.971	0.3672	869.971	0.8789		869.971	0.97703	869.971	0.50285		143.067	3.45238	91.7968	26	34.3673	143.067	191	172.869
870.228	0.36959	870.228	0.8839		870.228	0.97984	870.228	0.50471		143.555	3.45238	92.285	32	34.329	143.555	167	172.578
870.485	0.372	870.485	0.88899		870.485	0.98238	870.485	0.50643		144.043	3.45238	92.7733	38	34.2908	144.043	168	172.289
870.743	0.37474	870.743	0.89454		870.743	0.98509	870.743	0.50789		144.532	3.45238	93.2616	31	34.2527	144.532	187	172
871	0.37713	871	0.90048		871	0.98713	871	0.50958		145.02	3.45238	93.7499	32	34.2146	145.02	161	171.712
871.257	0.37943	871.257	0.9051		871.257	0.98954	871.257	0.511		145.508	3.45238	94.2382	32	34.1766	145.508	191	171.426
871.515	0.38157	871.515	0.91002		871.515	0.99154	871.515	0.5121		145.996	3.45238	94.7264	43	34.1386	145.996	181	171.14
871.772	0.38342	871.772	0.91485		871.772	0.99314	871.772	0.5131		146.485	3.45238	95.2147	35	34.1007	146.485	172	170.855
872.029	0.38521	872.029	0.91873		872.029	0.99458	872.029	0.51413		146.973	3.45238	95.703	33	34.0629	146.973	172	170.571
872.287	0.38732	872.287	0.92325		872.287	0.99596	872.287	0.51514		147.461	3.45238	96.1913	36	34.0251	147.461	152	170.289
872.544	0.38922	872.544	0.92752		872.544	0.99741	872.544	0.51599		147.95	3.45238	96.6796	45	33.9873	147.95	177	170.007
872.801	0.39098	872.801	0.93193		872.801	0.99833	872.801	0.51674		148.438	3.45238	97.1678	29	33.9496	148.438	184	169.726
873.058	0.39258	873.058	0.93629		873.058	0.99894	873.058	0.51741		148.926	3.45238	97.6561	33	33.912	148.926	175	169.446
873.316	0.39443	873.316	0.94065		873.316	0.9994	873.316	0.51794		149.414	3.45238	98.1444	34	33.8745	149.414	174	169.167
873.573	0.39598	873.573	0.94487		873.573	0.99974	873.573	0.51844		149.903	3.45238	98.6327	43	33.8369	149.903	166	168.889
873.83	0.39773	873.83	0.94889		873.83	0.99995	873.83	0.51878		150.391	3.45238	99.121	31	33.7995	150.391	161	168.612
874.087	0.3991	874.087	0.95298		874.087	1	874.087	0.51917		150.879	3.45238	99.6092	31	33.7621	150.879	172	168.335
874.345	0.40064	874.345	0.95654		874.345	0.99981	874.345	0.51947		151.368	3.45238	100.098	32	33.7248	151.368	165	168.06
874.602	0.40249	874.602	0.96003		874.602	0.99951	874.602	0.51943		151.856	3.45238	100.586	32	33.6875	151.856	163	167.786
874.859	0.40394	874.859	0.96345		874.859	0.99881	874.859	0.51943		152.344	3.45238	101.074	23	33.6502	152.344	162	167.512
875.116	0.40565	875.116	0.96686		875.116	0.99812	875.116	0.51937		152.832	3.45238	101.562	39	33.6131	152.832	160	167.24
875.373	0.40692	875.373	0.97006		875.373	0.99733	875.373	0.51898		153.321	3.45238	102.051	34	33.576	153.321	151	166.968
875.63	0.40804	875.63	0.97311		875.63	0.99639	875.63	0.51859		153.809	3.45238	102.539	46	33.5389	153.809	169	166.697
875.888	0.40977	875.888	0.97593		875.888	0.99504	875.888	0.51831		154.297	3.45238	103.027	44	33.5019	154.297	154	166.427
876.145	0.41082	876.145	0.979		876.145	0.99346	876.145	0.51786		154.785	3.45238	103.515	32	33.465	154.785	165	166.158
876.402	0.41181	876.402	0.98078		876.402	0.99245	876.402	0.51711		155.274	3.45238	104.004	37	33.4281	155.274	177	165.89
876.659	0.41325	876.659	0.98314		876.659	0.99064	876.659	0.51633		155.762	3.45238	104.492	35	33.3912	155.762	160	165.623
876.916	0.41449	876.916	0.9853		876.916	0.98849	876.916	0.51563		156.25	3.45238	104.98	26	33.3544	156.25	152	165.357
877.173	0.41552	877.173	0.98759		877.173	0.98631	877.173	0.51483		156.739	3.45238	105.469	30	33.3177	156.739	149	165.091
877.43	0.41677	877.43	0.99048		877.43	0.98405	877.43	0.51384		157.227	3.45238	105.957	43	33.281	157.227	183	164.827
877.687	0.41755	877.687	0.99261		877.687	0.98171	877.687	0.5128		157.715	3.45238	106.445	34	33.2444	157.715	147	164.563
877.944	0.41869	877.944	0.99435		877.944	0.979	877.944	0.51135		158.203	3.45238	106.933	37	33.2079	158.203	161	164.3
878.201	0.41945	878.201	0.99565		878.201	0.97637	878.201	0.51017		158.692	3.45238	107.422	41	33.1714	158.692	180	164.038
878.458	0.42024	878.458	0.99677		878.458	0.97347	878.458	0.5086		159.18	3.45238	107.91	28	33.1349	159.18	172	163.777
878.715	0.4207	878.715	0.9973		878.715	0.97024	878.715	0.5071		159.668	3.45238	108.398	21	33.0985	159.668	162	163.517
878.972	0.42157	878.972	0.99801		878.972	0.96713	878.972	0.50564		160.157	3.45238	108.887	39	33.0622	160.157	158	163.258
879.229	0.42185	879.229	0.99898		879.229	0.96348	879.229	0.50407		160.645	3.45238	109.375	31	33.0259	160.645	194	162.999
879.486	0.42241	879.486	0.99935		879.486	0.95955	879.486	0.50218		161.133	3.45238	109.863	35	32.9897	161.133	191	162.742
879.743	0.42282	879.743	0.99955		879.743	0.95588	879.743	0.50023		161.621	3.45238	110.351	37	32.9535	161.621	149	162.485
880	0.42277	880	0.99994		880	0.95172	880	0.49829		162.11	3.45238	110.84	35	32.9174	162.11	191	162.229
880.257	0.42302	880.257	1		880.257	0.94774	880.257	0.49619		162.598	3.45238	111.328	26	32.8813	162.598	158	161.974
880.514	0.42313	880.514	0.99943		880.514	0.94338	880.514	0.49387		163.086	3.45238	111.816	34	32.8453	163.086	155	161.719
880.771	0.42291	880.771	0.99912		880.771	0.9388	880.771	0.49164		163.575	3.45238	112.305	32	32.8093	163.575	158	161.466
881.028	0.42283	881.028	0.99889		881.028	0.93396	881.028	0.48938		164.063	3.45238	112.793	37	32.7734	164.063	183	161.213
881.285	0.42239	881.285	0.9983		881.285	0.9292	881.285	0.48683		164.551	3.45238	113.281	34	32.7376	164.551	156	160.961
881.542	0.42217	881.542	0.99682		881.542	0.9243	881.542	0.48415		165.039	3.45238	113.769	27	32.7018	165.039	152	160.71
881.799	0.42209	881.799	0.99606		881.799	0.91873	881.799	0.48149		165.528	3.45238	114.258	31	32.6661	165.528	180	160.46
882.055	0.42134	882.055	0.99554		882.055	0.91308	882.055	0.47869		166.016	3.45238	114.746	37	32.6304	166.016	161	160.21
882.312	0.4204	882.312	0.99384		882.312	0.90771	882.312	0.47594		166.504	3.45238	115.234	35	32.5947	166.504	161	159.962
882.569	0.42008	882.569	0.99195		882.569	0.90236	882.569	0.47309		166.992	3.45238	115.722	33	32.5592	166.992	171	159.714
882.826	0.41943	882.826	0.9894		882.826	0.89643	882.826	0.46987		167.481	3.45238	116.211	36	32.5236	167.481	157	159.467
883.083	0.41841	883.083	0.98684		883.083	0.89035	883.083	0.46679		167.969	3.45238	116.699	39	32.4882	167.969	141	159.22
883.34	0.41734	883.34	0.98452		883.34	0.88395	883.34	0.46368		168.457	3.45238	117.187	29	32.4527	168.457	159	158.975
883.596	0.4162	883.596	0.98192		883.596	0.8772	883.596	0.4602		168.946	3.45238	117.676	31	32.4174	168.946	167	158.73
883.853	0.41536	883.853	0.9794		883.853	0.87077	883.853	0.45689		169.434	3.45238	118.164	41	32.3821	169.434	159	158.486
884.11	0.41424	884.11	0.97664		884.11	0.86421	884.11	0.45332		169.922	3.45238	118.652	40	32.3468	169.922	167	158.243
884.367	0.41268	884.367	0.97385		884.367	0.85722	884.367	0.44969		170.41	3.45238	119.14	29	32.3116	170.41	163	158.001
884.624	0.41167	884.624	0.9698		884.624	0.85044	884.624	0.44605		170.899	3.45238	119.629	33	32.2765	170.899	157	157.759
884.88	0.41034	884.88	0.96597		884.88	0.84362	884.88	0.44228		171.387	3.45238	120.117	21	32.2414	171.387	140	157.518
885.137	0.40836	885.137	0.96241		885.137	0.83635	885.137	0.43866		171.875	3.45238	120.605	29	32.2063	171.875	163	157.278
885.394	0.40669	885.394	0.9583		885.394	0.82912	885.394	0.43468		172.364	3.45238	121.094	24	32.1713	172.364	144	157.039
885.651	0.40513	885.651	0.95362		885.651	0.82167	885.651	0.43097		172.852	3.45238	121.582	37	32.1364	172.852	177	156.801
885.907	0.40318	885.907	0.94943		885.907	0.81417	885.907	0.42691		173.34	3.45238	122.07	38	32.1015	173.34	144	156.563
886.164	0.4015	886.164	0.94481		886.164	0.80665	886.164	0.42283		173.828	3.45238	122.558	22	32.0666	173.828	169	156.326
886.421	0.39958	886.421	0.93962		886.421	0.79919	886.421	0.41864		174.317	3.45238	123.047	33	32.0319	174.317	163	156.09
886.677	0.39763	886.677	0.93509		886.677	0.79144	886.677	0.41445		174.805	3.45238	123.535	29	31.9971	174.805	176	155.854
886.934	0.39571	886.934	0.9303		886.934	0.78354	886.934	0.4104		175.293	3.45238	124.023	26	31.9625	175.293	157	155.619
887.191	0.39336	887.191	0.92484		887.191	0.77577	887.191	0.40632		175.782	3.45238	124.512	28	31.9278	175.782	165	155.385
887.447	0.39118	887.447	0.91868		887.447	0.768	887.447	0.40213		176.27	3.45238	125	38	31.8933	176.27	154	155.152
887.704	0.38938	887.704	0.9127		887.704	0.75997	887.704	0.39771		176.758	3.45238	125.488	32	31.8587	176.758	168	154.919
887.96	0.38684	887.96	0.90716		887.96	0.7515	887.96	0.39328		177.246	3.45238	125.976	30	31.8243	177.246	152	154.687
888.217	0.38421	888.217	0.9011		888.217	0.7433	888.217	0.38914		177.735	3.45238	126.465	33	31.7898	177.735	163	154.456
888.474	0.38197	888.474	0.89531		888.474	0.73505	888.474	0.38471		178.223	3.45238	126.953	28	31.7555	178.223	138	154.226
888.73	0.37929	888.73	0.88878		888.73	0.72707	888.73	0.38043		178.711	3.45238	127.441	34	31.7212	178.711	156	153.996
888.987	0.37674	888.987	0.88273		888.987	0.71932	888.987	0.37611		179.199	3.45238	127.929	27	31.6869	179.199	149	153.767
889.243	0.37374	889.243	0.87586		889.243	0.71119	889.243	0.37164		179.688	3.45238	128.418	33	31.6527	179.688	159	153.539
889.5	0.37089	889.5	0.86914		889.5	0.70297	889.5	0.3674		180.176	3.45238	128.906	24	31.6185	180.176	151	153.311
889.757	0.36793	889.757	0.86212		889.757	0.69477	889.757	0.36297		180.664	3.45238	129.394	35	31.5844	180.664	136	153.084
890.013	0.36512	890.013	0.85579		890.013	0.68662	890.013	0.35843		181.153	3.45238	129.883	27	31.5504	181.153	165	152.858
890.27	0.36203	890.27	0.8489		890.27	0.67855	890.27	0.35416		181.641	3.45238	130.371	40	31.5164	181.641	155	152.633
890.526	0.35958	890.526	0.84219		890.526	0.67022	890.526	0.34956		182.129	3.45238	130.859	33	31.4824	182.129	169	152.408
890.783	0.35655	890.783	0.83493		890.783	0.66206	890.783	0.34532		182.617	3.45238	131.347	27	31.4485	182.617	166	152.184
891.039	0.35314	891.039	0.82762		891.039	0.65368	891.039	0.34071		183.106	3.45238	131.836	35	31.4147	183.106	137	151.961
891.296	0.34992	891.296	0.81989		891.296	0.64542	891.296	0.33634		183.594	3.45238	132.324	28	31.3809	183.594	160	151.738
891.552	0.34665	891.552	0.81237		891.552	0.63728	891.552	0.33189		184.082	3.45238	132.812	31	31.3471	184.082	163	151.516
891.808	0.3435	891.808	0.80522		891.808	0.62909	891.808	0.32739		184.571	3.45238	133.301	27	31.3134	184.571	162	151.295
892.065	0.34048	892.065	0.79721		892.065	0.62099	892.065	0.32313		185.059	3.45238	133.789	39	31.2798	185.059	130	151.074
892.321	0.33704	892.321	0.7893		892.321	0.61283	892.321	0.31882		185.547	3.45238	134.277	31	31.2462	185.547	152	150.854
892.578	0.33348	892.578	0.78159		892.578	0.60466	892.578	0.31441		186.035	3.45238	134.765	41	31.2126	186.035	160	150.635
892.834	0.33003	892.834	0.77421		892.834	0.5966	892.834	0.31006		186.524	3.45238	135.254	21	31.1791	186.524	170	150.416
893.091	0.32621	893.091	0.76641		893.091	0.58863	893.091	0.30576		187.012	3.45238	135.742	27	31.1457	187.012	148	150.198
893.347	0.3226	893.347	0.75814		893.347	0.58084	893.347	0.30141		187.5	3.45238	136.23	31	31.1123	187.5	144	149.981
893.603	0.31946	893.603	0.74996		893.603	0.57319	893.603	0.29703		187.989	3.45238	136.719	31	31.079	187.989	164	149.764
893.86	0.31583	893.86	0.74207		893.86	0.56542	893.86	0.29268		188.477	3.45238	137.207	31	31.0457	188.477	163	149.548
894.116	0.31233	894.116	0.7344		894.116	0.55754	894.116	0.28853		188.965	3.45238	137.695	31	31.0124	188.965	181	149.333
894.372	0.30894	894.372	0.7262		894.372	0.54952	894.372	0.28436		189.453	3.45238	138.183	18	30.9792	189.453	155	149.118
894.629	0.30537	894.629	0.71856		894.629	0.54179	894.629	0.2803		189.942	3.45238	138.672	28	30.9461	189.942	175	148.904
894.885	0.30204	894.885	0.71054		894.885	0.53435	894.885	0.27615		190.43	3.45238	139.16	40	30.913	190.43	149	148.691
895.141	0.29875	895.141	0.70272		895.141	0.52676	895.141	0.27201		190.918	3.45238	139.648	20	30.8799	190.918	172	148.478
895.398	0.29518	895.398	0.6942		895.398	0.51942	895.398	0.26803		191.406	3.45238	140.136	27	30.8469	191.406	146	148.266
895.654	0.29133	895.654	0.68581		895.654	0.51181	895.654	0.26398		191.895	3.45238	140.625	37	30.814	191.895	166	148.054
895.91	0.28754	895.91	0.67703		895.91	0.5046	895.91	0.26015		192.383	3.45238	141.113	36	30.7811	192.383	157	147.844
896.166	0.28427	896.166	0.66839		896.166	0.49742	896.166	0.25625		192.871	3.45238	141.601	28	30.7483	192.871	146	147.633
896.423	0.28087	896.423	0.66049		896.423	0.49017	896.423	0.25245		193.36	3.45238	142.09	26	30.7155	193.36	136	147.424
896.679	0.27752	896.679	0.65248		896.679	0.48313	896.679	0.24857		193.848	3.45238	142.578	28	30.6827	193.848	161	147.215
896.935	0.27409	896.935	0.64469		896.935	0.47595	896.935	0.24484		194.336	3.45238	143.066	21	30.65	194.336	127	147.007
897.191	0.27063	897.191	0.63612		897.191	0.46876	897.191	0.24104		194.824	3.45238	143.554	27	30.6174	194.824	161	146.799
897.448	0.26689	897.448	0.62777		897.448	0.46179	897.448	0.23713		195.313	3.45238	144.043	32	30.5848	195.313	142	146.592
897.704	0.26351	897.704	0.6197		897.704	0.45485	897.704	0.23349		195.801	3.45238	144.531	41	30.5522	195.801	142	146.385
897.96	0.26046	897.96	0.61145		897.96	0.44807	897.96	0.22987		196.289	3.45238	145.019	42	30.5197	196.289	155	146.18
898.216	0.25717	898.216	0.60309		898.216	0.44132	898.216	0.22633		196.778	3.45238	145.508	26	30.4873	196.778	132	145.974
898.472	0.25385	898.472	0.5952		898.472	0.43461	898.472	0.22293		197.266	3.45238	145.996	29	30.4549	197.266	164	145.77
898.728	0.25075	898.728	0.58728		898.728	0.42813	898.728	0.21961		197.754	3.45238	146.484	29	30.4225	197.754	134	145.566
898.985	0.24717	898.985	0.57949		898.985	0.42168	898.985	0.21636		198.242	3.45238	146.972	26	30.3902	198.242	138	145.362
899.241	0.24371	899.241	0.57132		899.241	0.41521	899.241	0.21306		198.731	3.45238	147.461	27	30.358	198.731	140	145.159
899.497	0.24013	899.497	0.56312		899.497	0.40906	899.497	0.20961		199.219	3.45238	147.949	35	30.3258	199.219	153	144.957
899.753	0.23695	899.753	0.55508		899.753	0.40295	899.753	0.20638		199.707	3.45238	148.437	27	30.2936	199.707	142	144.756
900.009	0.23378	900.009	0.54669		900.009	0.39677	900.009	0.20313		200.196	3.45238	148.926	27	30.2615	200.196	165	144.555
900.265	0.23049	900.265	0.53887		900.265	0.39052	900.265	0.19995		200.684	3.45238	149.414	28	30.2294	200.684	138	144.354
900.521	0.22716	900.521	0.53093		900.521	0.38454	900.521	0.19695		201.172	3.45238	149.902	40	30.1974	201.172	138	144.154
900.777	0.22388	900.777	0.52377		900.777	0.3785	900.777	0.19405		201.66	3.45238	150.39	28	30.1655	201.66	136	143.955
901.033	0.22085	901.033	0.51645		901.033	0.37284	901.033	0.19108		202.149	3.45238	150.879	36	30.1335	202.149	148	143.756
901.289	0.21773	901.289	0.50917		901.289	0.36708	901.289	0.18819		202.637	3.45238	151.367	24	30.1017	202.637	138	143.558
901.545	0.21451	901.545	0.50229		901.545	0.36147	901.545	0.18535		203.125	3.45238	151.855	38	30.0699	203.125	144	143.361
901.801	0.21156	901.801	0.4951		901.801	0.35609	901.801	0.18249		203.613	3.45238	152.343	20	30.0381	203.613	143	143.164
902.057	0.20844	902.057	0.48807		902.057	0.35065	902.057	0.17976		204.102	3.45238	152.832	27	30.0064	204.102	141	142.967
902.313	0.20519	902.313	0.48101		902.313	0.3452	902.313	0.177		204.59	3.45238	153.32	32	29.9747	204.59	149	142.771
902.569	0.20197	902.569	0.47407		902.569	0.34013	902.569	0.17447		205.078	3.45238	153.808	28	29.9431	205.078	148	142.576
902.825	0.19885	902.825	0.46694		902.825	0.33483	902.825	0.17192		205.567	3.45238	154.297	29	29.9115	205.567	150	142.382
903.081	0.19583	903.081	0.46009		903.081	0.32991	903.081	0.16932		206.055	3.45238	154.785	31	29.8799	206.055	138	142.187
903.337	0.19269	903.337	0.45378		903.337	0.32494	903.337	0.16671		206.543	3.45238	155.273	33	29.8485	206.543	151	141.994
903.593	0.18975	903.593	0.44718		903.593	0.32008	903.593	0.16426		207.031	3.45238	155.761	39	29.817	207.031	130	141.801
903.849	0.18707	903.849	0.44057		903.849	0.31522	903.849	0.16174		207.52	3.45238	156.25	30	29.7856	207.52	157	141.608
904.105	0.18425	904.105	0.43427		904.105	0.31045	904.105	0.15932		208.008	3.45238	156.738	28	29.7543	208.008	149	141.416
904.361	0.18147	904.361	0.42806		904.361	0.30581	904.361	0.15691		208.496	3.45238	157.226	39	29.723	208.496	142	141.225
904.617	0.17872	904.617	0.42176		904.617	0.3013	904.617	0.15468		208.985	3.45238	157.715	43	29.6917	208.985	134	141.034
904.873	0.17633	904.873	0.41537		904.873	0.29685	904.873	0.15257		209.473	3.45238	158.203	32	29.6605	209.473	143	140.844
905.129	0.17365	905.129	0.40937		905.129	0.29253	905.129	0.15046		209.961	3.45238	158.691	28	29.6294	209.961	129	140.654
905.384	0.17106	905.384	0.4038		905.384	0.28819	905.384	0.14835		210.449	3.45238	159.179	34	29.5983	210.449	132	140.465
905.64	0.16846	905.64	0.39815		905.64	0.28409	905.64	0.14633		210.938	3.45238	159.668	27	29.5672	210.938	146	140.276
905.896	0.16586	905.896	0.39237		905.896	0.28011	905.896	0.1442		211.426	3.45238	160.156	22	29.5362	211.426	138	140.088
906.152	0.16338	906.152	0.38628		906.152	0.27599	906.152	0.14198		211.914	3.45238	160.644	32	29.5052	211.914	144	139.901
906.408	0.16093	906.408	0.38064		906.408	0.27188	906.408	0.14006		212.403	3.45238	161.133	27	29.4743	212.403	141	139.714
906.664	0.15828	906.664	0.37517		906.664	0.26799	906.664	0.13801		212.891	3.45238	161.621	29	29.4434	212.891	153	139.527
906.919	0.15594	906.919	0.36954		906.919	0.26405	906.919	0.13613		213.379	3.45238	162.109	31	29.4126	213.379	128	139.341
907.175	0.15367	907.175	0.36419		907.175	0.2603	907.175	0.13435		213.867	3.45238	162.597	28	29.3818	213.867	128	139.156
907.431	0.15134	907.431	0.35859		907.431	0.2566	907.431	0.13259		214.356	3.45238	163.086	29	29.3511	214.356	146	138.971
907.687	0.14909	907.687	0.35306		907.687	0.25307	907.687	0.13084		214.844	3.45238	163.574	26	29.3204	214.844	129	138.786
907.942	0.14705	907.942	0.34776		907.942	0.24948	907.942	0.1291		215.332	3.45238	164.062	27	29.2898	215.332	166	138.603
908.198	0.14472	908.198	0.34269		908.198	0.24614	908.198	0.12751		215.82	3.45238	164.55	26	29.2592	215.82	133	138.419
908.454	0.14238	908.454	0.33796		908.454	0.24264	908.454	0.12576		216.309	3.45238	165.039	28	29.2286	216.309	134	138.236
908.71	0.14042	908.71	0.33269		908.71	0.2393	908.71	0.12429		216.797	3.45238	165.527	34	29.1981	216.797	135	138.054
908.965	0.13859	908.965	0.32783		908.965	0.23608	908.965	0.1227		217.285	3.45238	166.015	39	29.1677	217.285	152	137.872
909.221	0.13633	909.221	0.32328		909.221	0.23292	909.221	0.12133		217.774	3.45238	166.504	22	29.1373	217.774	140	137.691
909.477	0.1342	909.477	0.31869		909.477	0.22983	909.477	0.11989		218.262	3.45238	166.992	19	29.1069	218.262	170	137.51
909.732	0.13229	909.732	0.31419		909.732	0.22665	909.732	0.11841		218.75	3.45238	167.48	41	29.0766	218.75	144	137.33
909.988	0.13057	909.988	0.30965		909.988	0.22371	909.988	0.11691		219.238	3.45238	167.968	33	29.0463	219.238	149	137.15
910.244	0.12869	910.244	0.30555		910.244	0.22069	910.244	0.11551		219.727	3.45238	168.457	26	29.0161	219.727	152	136.97
910.499	0.12695	910.499	0.30134		910.499	0.21777	910.499	0.11396		220.215	3.45238	168.945	36	28.9859	220.215	141	136.792
910.755	0.12526	910.755	0.29717		910.755	0.215	910.755	0.11258		220.703	3.45238	169.433	25	28.9557	220.703	135	136.613
911.01	0.12353	911.01	0.29289		911.01	0.21237	911.01	0.11121		221.192	3.45238	169.922	32	28.9257	221.192	137	136.435
911.266	0.12186	911.266	0.28892		911.266	0.2097	911.266	0.10998		221.68	3.45238	170.41	19	28.8956	221.68	137	136.258
911.522	0.11999	911.522	0.28491		911.522	0.207	911.522	0.10879		222.168	3.45238	170.898	41	28.8656	222.168	153	136.081
911.777	0.11846	911.777	0.28108		911.777	0.20448	911.777	0.10758		222.656	3.45238	171.386	30	28.8356	222.656	135	135.905
912.033	0.11706	912.033	0.27727		912.033	0.20181	912.033	0.10641		223.145	3.45238	171.875	24	28.8057	223.145	124	135.729
912.288	0.11539	912.288	0.2736		912.288	0.19924	912.288	0.10517		223.633	3.45238	172.363	31	28.7759	223.633	142	135.553
912.544	0.11369	912.544	0.26986		912.544	0.19671	912.544	0.10395		224.121	3.45238	172.851	34	28.7461	224.121	140	135.378
912.799	0.11205	912.799	0.26624		912.799	0.19428	912.799	0.10281		224.61	3.45238	173.34	21	28.7163	224.61	129	135.204
913.055	0.11053	913.055	0.26292		913.055	0.19208	913.055	0.10171		225.098	3.45238	173.828	29	28.6865	225.098	124	135.03
913.31	0.10897	913.31	0.2598		913.31	0.18996	913.31	0.10066		225.586	3.45238	174.316	28	28.6569	225.586	154	134.857
913.566	0.1075	913.566	0.25685		913.566	0.18776	913.566	0.09958		226.074	3.45238	174.804	21	28.6272	226.074	143	134.683
913.821	0.1062	913.821	0.25322		913.821	0.18563	913.821	0.09856		226.563	3.45238	175.293	27	28.5976	226.563	139	134.511
914.077	0.10463	914.077	0.25021		914.077	0.18361	914.077	0.09744		227.051	3.45238	175.781	31	28.5681	227.051	139	134.339
914.332	0.10293	914.332	0.24718		914.332	0.18133	914.332	0.09645		227.539	3.45238	176.269	28	28.5386	227.539	150	134.167
914.588	0.10149	914.588	0.24404		914.588	0.17943	914.588	0.09537		228.027	3.45238	176.757	35	28.5091	228.027	139	133.996
914.843	0.10014	914.843	0.24099		914.843	0.17753	914.843	0.09443		228.516	3.45238	177.246	23	28.4797	228.516	159	133.825
915.099	0.09884	915.099	0.23799		915.099	0.17582	915.099	0.09354		229.004	3.45238	177.734	25	28.4503	229.004	132	133.655
915.354	0.09736	915.354	0.23526		915.354	0.17389	915.354	0.09279		229.492	3.45238	178.222	25	28.421	229.492	150	133.485
915.609	0.09599	915.609	0.23256		915.609	0.17216	915.609	0.09192		229.981	3.45238	178.711	29	28.3917	229.981	145	133.316
915.865	0.09466	915.865	0.22993		915.865	0.17034	915.865	0.0912		230.469	3.45238	179.199	21	28.3625	230.469	137	133.147
916.12	0.09327	916.12	0.22729		916.12	0.16856	916.12	0.09045		230.957	3.45238	179.687	27	28.3333	230.957	151	132.979
916.375	0.09198	916.375	0.22461		916.375	0.16674	916.375	0.08963		231.445	3.45238	180.175	39	28.3041	231.445	142	132.811
916.631	0.09101	916.631	0.22177		916.631	0.16508	916.631	0.08886		231.934	3.45238	180.664	27	28.275	231.934	136	132.643
916.886	0.08984	916.886	0.21937		916.886	0.1635	916.886	0.0882		232.422	3.45238	181.152	24	28.2459	232.422	133	132.476
917.141	0.08859	917.141	0.21681		917.141	0.16202	917.141	0.08748		232.91	3.45238	181.64	27	28.2169	232.91	142	132.309
917.397	0.08747	917.397	0.21442		917.397	0.16062	917.397	0.08677		233.399	3.45238	182.129	32	28.1879	233.399	126	132.143
917.652	0.08636	917.652	0.21223		917.652	0.15929	917.652	0.08606		233.887	3.45238	182.617	33	28.159	233.887	135	131.977
917.907	0.08533	917.907	0.20989		917.907	0.15783	917.907	0.08547		234.375	3.45238	183.105	23	28.1301	234.375	132	131.812
918.163	0.08423	918.163	0.2078		918.163	0.15644	918.163	0.0848		234.863	3.45238	183.593	24	28.1013	234.863	155	131.647
918.418	0.08341	918.418	0.20541		918.418	0.15496	918.418	0.08412		235.352	3.45238	184.082	22	28.0725	235.352	157	131.483
918.673	0.08242	918.673	0.20317		918.673	0.1534	918.673	0.08351		235.84	3.45238	184.57	37	28.0437	235.84	139	131.319
918.928	0.0816	918.928	0.20104		918.928	0.15218	918.928	0.08288		236.328	3.45238	185.058	32	28.015	236.328	133	131.155
919.184	0.08045	919.184	0.19913		919.184	0.15089	919.184	0.08224		236.817	3.45238	185.547	37	27.9863	236.817	153	130.992
919.439	0.07956	919.439	0.19708		919.439	0.14959	919.439	0.08173		237.305	3.45238	186.035	26	27.9577	237.305	126	130.829
919.694	0.07876	919.694	0.19506		919.694	0.14864	919.694	0.08118		237.793	3.45238	186.523	30	27.9291	237.793	119	130.667
919.949	0.07816	919.949	0.19309		919.949	0.14749	919.949	0.08061		238.281	3.45238	187.011	33	27.9005	238.281	135	130.505
920.205	0.07738	920.205	0.1913		920.205	0.14625	920.205	0.08		238.77	3.45238	187.5	24	27.872	238.77	127	130.344
920.46	0.07643	920.46	0.18972		920.46	0.14488	920.46	0.07942		239.258	3.45238	187.988	28	27.8436	239.258	155	130.183
920.715	0.07567	920.715	0.18789		920.715	0.1438	920.715	0.07882		239.746	3.45238	188.476	32	27.8152	239.746	160	130.022
920.97	0.07488	920.97	0.18602		920.97	0.14265	920.97	0.07825		240.234	3.45238	188.964	26	27.7868	240.234	140	129.862
921.225	0.07408	921.225	0.18399		921.225	0.14169	921.225	0.07771		240.723	3.45238	189.453	25	27.7585	240.723	117	129.702
921.48	0.07331	921.48	0.18215		921.48	0.1407	921.48	0.07723		241.211	3.45238	189.941	27	27.7302	241.211	114	129.543
921.735	0.0725	921.735	0.18064		921.735	0.13971	921.735	0.0768		241.699	3.45238	190.429	27	27.7019	241.699	113	129.384
921.991	0.07168	921.991	0.17918		921.991	0.13861	921.991	0.07638		242.188	3.45238	190.918	25	27.6737	242.188	138	129.225
922.246	0.07114	922.246	0.17774		922.246	0.13762	922.246	0.07599		242.676	3.45238	191.406	31	27.6456	242.676	133	129.067
922.501	0.07058	922.501	0.1764		922.501	0.13664	922.501	0.07556		243.164	3.45238	191.894	24	27.6175	243.164	144	128.909
922.756	0.06976	922.756	0.17459		922.756	0.13574	922.756	0.07516		243.652	3.45238	192.382	31	27.5894	243.652	116	128.752
923.011	0.06906	923.011	0.17303		923.011	0.13476	923.011	0.07478		244.141	3.45238	192.871	18	27.5614	244.141	130	128.595
923.266	0.06832	923.266	0.17167		923.266	0.13399	923.266	0.07438		244.629	3.45238	193.359	29	27.5334	244.629	143	128.438
923.521	0.06779	923.521	0.17032		923.521	0.13315	923.521	0.07398		245.117	3.45238	193.847	32	27.5054	245.117	137	128.282
923.776	0.06715	923.776	0.16899		923.776	0.1323	923.776	0.07361		245.606	3.45238	194.336	34	27.4775	245.606	114	128.127
924.031	0.06661	924.031	0.16771		924.031	0.13156	924.031	0.07317		246.094	3.45238	194.824	23	27.4497	246.094	129	127.971
924.286	0.06601	924.286	0.16641		924.286	0.13065	924.286	0.07286		246.582	3.45238	195.312	27	27.4218	246.582	118	127.816
924.541	0.06554	924.541	0.16531		924.541	0.12989	924.541	0.07272		247.07	3.45238	195.8	33	27.3941	247.07	134	127.662
924.796	0.0651	924.796	0.16399		924.796	0.12914	924.796	0.07237		247.559	3.45238	196.289	30	27.3663	247.559	149	127.508
925.051	0.06453	925.051	0.16291		925.051	0.1283	925.051	0.07199		248.047	3.45238	196.777	20	27.3386	248.047	116	127.354
925.306	0.06387	925.306	0.16201		925.306	0.12749	925.306	0.07165		248.535	3.45238	197.265	23	27.311	248.535	119	127.201
925.561	0.06349	925.561	0.1608		925.561	0.12687	925.561	0.07136		249.024	3.45238	197.754	31	27.2834	249.024	120	127.048
925.816	0.06302	925.816	0.15928		925.816	0.12629	925.816	0.07107		249.512	3.45238	198.242	28	27.2558	249.512	122	126.895
926.071	0.06256	926.071	0.15834		926.071	0.12564	926.071	0.07078		250	3.45238	198.73	23	27.2283	250	136	126.743
926.326	0.06208	926.326	0.15712		926.326	0.12505	926.326	0.07065		250.488	3.45238	199.218	28	27.2008	250.488	124	126.591
926.58	0.06148	926.58	0.15615		926.58	0.12433	926.58	0.07037		250.977	3.45238	199.707	29	27.1733	250.977	142	126.44
926.835	0.06082	926.835	0.15522		926.835	0.12353	926.835	0.07005		251.465	3.45238	200.195	14	27.1459	251.465	141	126.289
927.09	0.06047	927.09	0.15411		927.09	0.12285	927.09	0.06979		251.953	3.45238	200.683	37	27.1186	251.953	135	126.138
927.345	0.05995	927.345	0.15313		927.345	0.12215	927.345	0.06947		252.441	3.45238	201.171	32	27.0912	252.441	139	125.988
927.6	0.05957	927.6	0.15194		927.6	0.12161	927.6	0.06911		252.93	3.45238	201.66	27	27.064	252.93	146	125.838
927.855	0.05908	927.855	0.15097		927.855	0.12093	927.855	0.06885		253.418	3.45238	202.148	24	27.0367	253.418	126	125.688
928.11	0.05875	928.11	0.15034		928.11	0.1204	928.11	0.06861		253.906	3.45238	202.636	25	27.0095	253.906	153	125.539
928.364	0.05845	928.364	0.14952		928.364	0.11992	928.364	0.06838		254.395	3.45238	203.125	36	26.9824	254.395	140	125.39
928.619	0.05814	928.619	0.14873		928.619	0.11931	928.619	0.06814		254.883	3.45238	203.613	15	26.9552	254.883	120	125.242
928.874	0.05786	928.874	0.148		928.874	0.1189	928.874	0.06801		255.371	3.45238	204.101	31	26.9282	255.371	110	125.094
929.129	0.05732	929.129	0.14706		929.129	0.11841	929.129	0.06781		255.859	3.45238	204.589	25	26.9011	255.859	102	124.946
929.384	0.05681	929.384	0.14619		929.384	0.11788	929.384	0.06762		256.348	3.45238	205.078	17	26.8741	256.348	112	124.799
929.638	0.05648	929.638	0.14534		929.638	0.11743	929.638	0.06733		256.836	3.45238	205.566	27	26.8472	256.836	149	124.652
929.893	0.05615	929.893	0.14449		929.893	0.11697	929.893	0.06701		257.324	3.45238	206.054	30	26.8203	257.324	129	124.505
930.148	0.05575	930.148	0.14386		930.148	0.11638	930.148	0.06674		257.813	3.45238	206.543	31	26.7934	257.813	125	124.359
930.403	0.05545	930.403	0.14307		930.403	0.11588	930.403	0.06659		258.301	3.45238	207.031	29	26.7666	258.301	141	124.213
930.657	0.05512	930.657	0.14235		930.657	0.11547	930.657	0.06642		258.789	3.45238	207.519	24	26.7398	258.789	143	124.068
930.912	0.05469	930.912	0.1417		930.912	0.11502	930.912	0.06619		259.277	3.45238	208.007	18	26.713	259.277	131	123.923
931.167	0.05425	931.167	0.14104		931.167	0.11453	931.167	0.0661		259.766	3.45238	208.496	28	26.6863	259.766	127	123.778
931.421	0.05412	931.421	0.14037		931.421	0.11419	931.421	0.06594		260.254	3.45238	208.984	19	26.6597	260.254	115	123.633
931.676	0.05378	931.676	0.13963		931.676	0.11364	931.676	0.06567		260.742	3.45238	209.472	21	26.633	260.742	121	123.489
931.931	0.05349	931.931	0.13911		931.931	0.11326	931.931	0.06562		261.231	3.45238	209.961	20	26.6064	261.231	146	123.345
932.185	0.05341	932.185	0.13848		932.185	0.11298	932.185	0.06548		261.719	3.45238	210.449	16	26.5799	261.719	117	123.202
932.44	0.05314	932.44	0.13791		932.44	0.11265	932.44	0.06532		262.207	3.45238	210.937	29	26.5534	262.207	117	123.059
932.694	0.05287	932.694	0.1373		932.694	0.11248	932.694	0.06511		262.695	3.45238	211.425	25	26.5269	262.695	129	122.916
932.949	0.05246	932.949	0.13693		932.949	0.11215	932.949	0.06499		263.184	3.45238	211.914	31	26.5005	263.184	116	122.774
933.204	0.05231	933.204	0.13622		933.204	0.11193	933.204	0.0648		263.672	3.45238	212.402	24	26.4741	263.672	135	122.632
933.458	0.05201	933.458	0.13569		933.458	0.11147	933.458	0.06466		264.16	3.45238	212.89	25	26.4477	264.16	117	122.49
933.713	0.05171	933.713	0.13523		933.713	0.11102	933.713	0.06453		264.648	3.45238	213.378	24	26.4214	264.648	130	122.349
933.967	0.05133	933.967	0.13476		933.967	0.11072	933.967	0.06442		265.137	3.45238	213.867	27	26.3952	265.137	150	122.208
934.222	0.05106	934.222	0.13404		934.222	0.11029	934.222	0.06426		265.625	3.45238	214.355	29	26.3689	265.625	121	122.067
934.476	0.05088	934.476	0.13367		934.476	0.10989	934.476	0.06415		266.113	3.45238	214.843	19	26.3427	266.113	132	121.927
934.731	0.05089	934.731	0.13329		934.731	0.10954	934.731	0.06396		266.602	3.45238	215.332	36	26.3166	266.602	137	121.787
934.985	0.05073	934.985	0.13288		934.985	0.10928	934.985	0.06388		267.09	3.45238	215.82	21	26.2905	267.09	126	121.647
935.24	0.0504	935.24	0.13223		935.24	0.10895	935.24	0.06379		267.578	3.45238	216.308	23	26.2644	267.578	105	121.508
935.494	0.05018	935.494	0.13176		935.494	0.1087	935.494	0.0637		268.066	3.45238	216.796	14	26.2384	268.066	114	121.369
935.749	0.05002	935.749	0.13116		935.749	0.10843	935.749	0.06355		268.555	3.45238	217.285	22	26.2124	268.555	120	121.23
936.003	0.0498	936.003	0.1307		936.003	0.10808	936.003	0.0634		269.043	3.45238	217.773	29	26.1864	269.043	128	121.092
936.258	0.0497	936.258	0.13034		936.258	0.1076	936.258	0.0633		269.531	3.45238	218.261	27	26.1605	269.531	128	120.954
936.512	0.04964	936.512	0.13013		936.512	0.1073	936.512	0.06303		270.02	3.45238	218.75	22	26.1346	270.02	114	120.816
936.767	0.04938	936.767	0.12948		936.767	0.10695	936.767	0.06287		270.508	3.45238	219.238	24	26.1088	270.508	133	120.679
937.021	0.04923	937.021	0.12949		937.021	0.10673	937.021	0.06272		270.996	3.45238	219.726	31	26.083	270.996	117	120.542
937.276	0.04913	937.276	0.12904		937.276	0.10645	937.276	0.06254		271.484	3.45238	220.214	21	26.0572	271.484	135	120.405
937.53	0.04887	937.53	0.12855		937.53	0.10619	937.53	0.06242		271.973	3.45238	220.703	25	26.0315	271.973	125	120.269
937.784	0.04867	937.784	0.12837		937.784	0.1059	937.784	0.06229		272.461	3.45238	221.191	26	26.0058	272.461	136	120.133
938.039	0.04855	938.039	0.12816		938.039	0.1055	938.039	0.06226		272.949	3.45238	221.679	22	25.9802	272.949	131	119.997
938.293	0.04839	938.293	0.12785		938.293	0.1052	938.293	0.06213		273.438	3.45238	222.168	26	25.9546	273.438	149	119.861
938.547	0.04813	938.547	0.12747		938.547	0.10489	938.547	0.06203		273.926	3.45238	222.656	30	25.929	273.926	123	119.726
938.802	0.04794	938.802	0.127		938.802	0.10463	938.802	0.06193		274.414	3.45238	223.144	33	25.9035	274.414	111	119.592
939.056	0.04789	939.056	0.12662		939.056	0.10437	939.056	0.06175		274.902	3.45238	223.632	25	25.878	274.902	133	119.457
939.31	0.04788	939.31	0.12626		939.31	0.10418	939.31	0.06159		275.391	3.45238	224.121	27	25.8525	275.391	133	119.323
939.565	0.04758	939.565	0.12601		939.565	0.1039	939.565	0.06146		275.879	3.45238	224.609	24	25.8271	275.879	99	119.189
939.819	0.04735	939.819	0.12595		939.819	0.10368	939.819	0.06129		276.367	3.45238	225.097	23	25.8018	276.367	118	119.055
940.073	0.0471	940.073	0.12578		940.073	0.10346	940.073	0.06127		276.855	3.45238	225.585	21	25.7764	276.855	136	118.922
940.327	0.04679	940.327	0.12558		940.327	0.10322	940.327	0.06114		277.344	3.45238	226.074	16	25.7511	277.344	113	118.789
940.582	0.04675	940.582	0.12541		940.582	0.10305	940.582	0.06108		277.832	3.45238	226.562	16	25.7259	277.832	125	118.657
940.836	0.04658	940.836	0.12541		940.836	0.10284	940.836	0.06102		278.32	3.45238	227.05	21	25.7006	278.32	126	118.524
941.09	0.04637	941.09	0.12543		941.09	0.10254	941.09	0.06092		278.809	3.45238	227.539	21	25.6755	278.809	126	118.392
941.344	0.0462	941.344	0.12503		941.344	0.10232	941.344	0.06085		279.297	3.45238	228.027	31	25.6503	279.297	110	118.261
941.598	0.04592	941.598	0.12453		941.598	0.10226	941.598	0.06078		279.785	3.45238	228.515	33	25.6252	279.785	122	118.129
941.853	0.04566	941.853	0.12431		941.853	0.10216	941.853	0.06077		280.273	3.45238	229.003	20	25.6001	280.273	101	117.998
942.107	0.04547	942.107	0.1241		942.107	0.10187	942.107	0.06067		280.762	3.45238	229.492	26	25.5751	280.762	115	117.867
942.361	0.04542	942.361	0.12377		942.361	0.10162	942.361	0.06062		281.25	3.45238	229.98	23	25.5501	281.25	124	117.737
942.615	0.04529	942.615	0.12363		942.615	0.1014	942.615	0.06052		281.738	3.45238	230.468	28	25.5251	281.738	135	117.607
942.869	0.04512	942.869	0.12358		942.869	0.10122	942.869	0.06046		282.227	3.45238	230.957	26	25.5002	282.227	110	117.477
943.123	0.04478	943.123	0.1233		943.123	0.10097	943.123	0.06044		282.715	3.45238	231.445	28	25.4753	282.715	126	117.347
943.378	0.04467	943.378	0.12295		943.378	0.1008	943.378	0.06034		283.203	3.45238	231.933	21	25.4505	283.203	118	117.218
943.632	0.04452	943.632	0.12264		943.632	0.10058	943.632	0.06021		283.691	3.45238	232.421	25	25.4257	283.691	99	117.089
943.886	0.04435	943.886	0.12263		943.886	0.1003	943.886	0.06015		284.18	3.45238	232.91	30	25.4009	284.18	117	116.96
944.14	0.04427	944.14	0.1226		944.14	0.10012	944.14	0.06011		284.668	3.45238	233.398	27	25.3762	284.668	124	116.831
944.394	0.04415	944.394	0.12229		944.394	0.09997	944.394	0.06007		285.156	3.45238	233.886	22	25.3515	285.156	110	116.703
944.648	0.04402	944.648	0.12205		944.648	0.09969	944.648	0.05997		285.645	3.45238	234.375	20	25.3268	285.645	114	116.575
944.902	0.04396	944.902	0.12199		944.902	0.09945	944.902	0.05991		286.133	3.45238	234.863	18	25.3022	286.133	111	116.448
945.156	0.04392	945.156	0.12161		945.156	0.09935	945.156	0.05989		286.621	3.45238	235.351	26	25.2776	286.621	114	116.32
945.41	0.04384	945.41	0.12133		945.41	0.09919	945.41	0.05983		287.109	3.45238	235.839	22	25.2531	287.109	127	116.193
945.664	0.04381	945.664	0.12099		945.664	0.09892	945.664	0.05974		287.598	3.45238	236.328	20	25.2286	287.598	125	116.067
945.918	0.04376	945.918	0.12088		945.918	0.09871	945.918	0.05954		288.086	3.45238	236.816	25	25.2041	288.086	136	115.94
946.172	0.04351	946.172	0.12041		946.172	0.09853	946.172	0.05938		288.574	3.45238	237.304	20	25.1797	288.574	129	115.814
946.426	0.04336	946.426	0.12011		946.426	0.09836	946.426	0.05931		289.062	3.45238	237.792	25	25.1553	289.062	116	115.688
946.68	0.04323	946.68	0.11996		946.68	0.09811	946.68	0.0593		289.551	3.45238	238.281	21	25.1309	289.551	133	115.562
946.934	0.04327	946.934	0.11996		946.934	0.09787	946.934	0.05918		290.039	3.45238	238.769	30	25.1066	290.039	122	115.437
947.188	0.04321	947.188	0.11954		947.188	0.09761	947.188	0.05912		290.527	3.45238	239.257	25	25.0823	290.527	105	115.312
947.442	0.04323	947.442	0.11953		947.442	0.09754	947.442	0.05909		291.016	3.45238	239.746	29	25.0581	291.016	104	115.187
947.696	0.04305	947.696	0.1193		947.696	0.09743	947.696	0.05903		291.504	3.45238	240.234	24	25.0338	291.504	117	115.063
947.95	0.04291	947.95	0.11916		947.95	0.09726	947.95	0.05902		291.992	3.45238	240.722	22	25.0097	291.992	122	114.939
948.203	0.04297	948.203	0.11894		948.203	0.09713	948.203	0.05893		292.48	3.45238	241.21	25	24.9855	292.48	121	114.815
948.457	0.04308	948.457	0.11864		948.457	0.09685	948.457	0.05885		292.969	3.45238	241.699	27	24.9614	292.969	118	114.691
948.711	0.04293	948.711	0.11857		948.711	0.09664	948.711	0.05878		293.457	3.45238	242.187	31	24.9374	293.457	107	114.567
948.965	0.04291	948.965	0.11825		948.965	0.09644	948.965	0.05871		293.945	3.45238	242.675	18	24.9133	293.945	124	114.444
949.219	0.04289	949.219	0.11814		949.219	0.09631	949.219	0.05864		294.434	3.45238	243.164	27	24.8893	294.434	123	114.321
949.473	0.04289	949.473	0.11793		949.473	0.09622	949.473	0.05851		294.922	3.45238	243.652	21	24.8654	294.922	102	114.199
949.726	0.04271	949.726	0.11777		949.726	0.09611	949.726	0.05848		295.41	3.45238	244.14	25	24.8414	295.41	115	114.076
949.98	0.04253	949.98	0.11773		949.98	0.09606	949.98	0.05845		295.898	3.45238	244.628	21	24.8176	295.898	109	113.954
950.234	0.0425	950.234	0.11761		950.234	0.096	950.234	0.05839		296.387	3.45238	245.117	25	24.7937	296.387	110	113.833
950.488	0.04245	950.488	0.11745		950.488	0.09588	950.488	0.05834		296.875	3.45238	245.605	20	24.7699	296.875	116	113.711
950.742	0.04237	950.742	0.11733		950.742	0.09576	950.742	0.05829		297.363	3.45238	246.093	25	24.7461	297.363	127	113.59
950.995	0.04232	950.995	0.11724		950.995	0.09564	950.995	0.05826		297.852	3.45238	246.582	17	24.7224	297.852	114	113.469
951.249	0.04221	951.249	0.11723		951.249	0.09547	951.249	0.05826		298.34	3.45238	247.07	29	24.6987	298.34	107	113.348
951.503	0.04229	951.503	0.11709		951.503	0.09525	951.503	0.05827		298.828	3.45238	247.558	20	24.675	298.828	119	113.227
951.756	0.04228	951.756	0.11706		951.756	0.09509	951.756	0.05821		299.316	3.45238	248.046	26	24.6513	299.316	126	113.107
952.01	0.04229	952.01	0.11706		952.01	0.09501	952.01	0.05809		299.805	3.45238	248.535	30	24.6277	299.805	104	112.987
952.264	0.04206	952.264	0.11695		952.264	0.09479	952.264	0.05804		300.293	3.45238	249.023	25	24.6042	300.293	110	112.867
952.518	0.0421	952.518	0.11706		952.518	0.09464	952.518	0.05794		300.781	3.45238	249.511	19	24.5806	300.781	124	112.748
952.771	0.04191	952.771	0.11698		952.771	0.09437	952.771	0.0579		301.269	3.45238	249.999	29	24.5572	301.269	129	112.629
953.025	0.04172	953.025	0.11696		953.025	0.09421	953.025	0.05785		301.758	3.45238	250.488	16	24.5337	301.758	109	112.51
953.279	0.04168	953.279	0.11675		953.279	0.09406	953.279	0.05776		302.246	3.45238	250.976	24	24.5103	302.246	110	112.391
953.532	0.04158	953.532	0.11666		953.532	0.09391	953.532	0.05768		302.734	3.45238	251.464	20	24.4869	302.734	138	112.272
953.786	0.04152	953.786	0.1167		953.786	0.09385	953.786	0.05759		303.223	3.45238	251.953	26	24.4635	303.223	115	112.154
954.039	0.04146	954.039	0.11678		954.039	0.09374	954.039	0.05754		303.711	3.45238	252.441	34	24.4402	303.711	138	112.036
954.293	0.04133	954.293	0.11685		954.293	0.09356	954.293	0.05752		304.199	3.45238	252.929	23	24.4169	304.199	104	111.919
954.547	0.04124	954.547	0.11657		954.547	0.09338	954.547	0.05747		304.687	3.45238	253.417	28	24.3937	304.687	121	111.801
954.8	0.04122	954.8	0.11638		954.8	0.09304	954.8	0.05736		305.176	3.45238	253.906	16	24.3705	305.176	118	111.684
955.054	0.04112	955.054	0.11653		955.054	0.0928	955.054	0.05721		305.664	3.45238	254.394	30	24.3473	305.664	108	111.567
955.307	0.04113	955.307	0.11643		955.307	0.09254	955.307	0.05714		306.152	3.45238	254.882	26	24.3241	306.152	114	111.45
955.561	0.04097	955.561	0.11622		955.561	0.09232	955.561	0.05701		306.641	3.45238	255.371	29	24.301	306.641	107	111.334
955.814	0.04092	955.814	0.11616		955.814	0.09202	955.814	0.05691		307.129	3.45238	255.859	26	24.278	307.129	106	111.217
956.068	0.04079	956.068	0.11585		956.068	0.09187	956.068	0.05683		307.617	3.45238	256.347	23	24.2549	307.617	124	111.101
956.321	0.04083	956.321	0.11579		956.321	0.09171	956.321	0.05677		308.105	3.45238	256.835	22	24.2319	308.105	119	110.986
956.575	0.04069	956.575	0.11552		956.575	0.09149	956.575	0.05671		308.594	3.45238	257.324	18	24.209	308.594	99	110.87
956.828	0.04062	956.828	0.1154		956.828	0.09136	956.828	0.05662		309.082	3.45238	257.812	24	24.186	309.082	120	110.755
957.082	0.04052	957.082	0.11518		957.082	0.0912	957.082	0.05656		309.57	3.45238	258.3	24	24.1631	309.57	114	110.64
957.335	0.04042	957.335	0.11512		957.335	0.09098	957.335	0.05648		310.059	3.45238	258.789	24	24.1403	310.059	110	110.525
957.589	0.04036	957.589	0.11496		957.589	0.09085	957.589	0.05638		310.547	3.45238	259.277	20	24.1174	310.547	109	110.411
957.842	0.04012	957.842	0.11484		957.842	0.09061	957.842	0.05626		311.035	3.45238	259.765	29	24.0946	311.035	124	110.296
958.095	0.04018	958.095	0.11464		958.095	0.09044	958.095	0.05624		311.523	3.45238	260.253	27	24.0719	311.523	118	110.182
958.349	0.04022	958.349	0.11454		958.349	0.09019	958.349	0.05623		312.012	3.45238	260.742	23	24.0491	312.012	112	110.068
958.602	0.04003	958.602	0.11456		958.602	0.09001	958.602	0.05619		312.5	3.45238	261.23	25	24.0265	312.5	100	109.955
958.855	0.03995	958.855	0.11443		958.855	0.08972	958.855	0.05614		312.988	3.45238	261.718	27	24.0038	312.988	100	109.841
959.109	0.0398	959.109	0.1143		959.109	0.08947	959.109	0.05612		313.476	3.45238	262.206	18	23.9812	313.476	108	109.728
959.362	0.03971	959.362	0.11382		959.362	0.08925	959.362	0.05603		313.965	3.45238	262.695	23	23.9586	313.965	103	109.615
959.616	0.03968	959.616	0.11381		959.616	0.08909	959.616	0.05595		314.453	3.45238	263.183	20	23.936	314.453	95	109.502
959.869	0.03959	959.869	0.11367		959.869	0.08892	959.869	0.05584		314.941	3.45238	263.671	17	23.9135	314.941	107	109.39
960.122	0.03939	960.122	0.1137		960.122	0.0888	960.122	0.05583		315.43	3.45238	264.16	19	23.891	315.43	119	109.278
960.375	0.0394	960.375	0.11345		960.375	0.08863	960.375	0.05577		315.918	3.45238	264.648	23	23.8686	315.918	120	109.166
960.629	0.03936	960.629	0.11325		960.629	0.08839	960.629	0.05562		316.406	3.45238	265.136	22	23.8461	316.406	109	109.054
960.882	0.03933	960.882	0.11304		960.882	0.08818	960.882	0.05555		316.894	3.45238	265.624	20	23.8237	316.894	116	108.942
961.135	0.0392	961.135	0.11294		961.135	0.08798	961.135	0.05547		317.383	3.45238	266.113	24	23.8014	317.383	101	108.831
961.389	0.03919	961.389	0.11274		961.389	0.08772	961.389	0.05538		317.871	3.45238	266.601	24	23.7791	317.871	109	108.72
961.642	0.03891	961.642	0.11269		961.642	0.08743	961.642	0.05524		318.359	3.45238	267.089	23	23.7568	318.359	109	108.609
961.895	0.03879	961.895	0.11263		961.895	0.08725	961.895	0.05514		318.848	3.45238	267.578	24	23.7345	318.848	87	108.499
962.148	0.03865	962.148	0.11243		962.148	0.08704	962.148	0.05508		319.336	3.45238	268.066	24	23.7123	319.336	105	108.388
962.401	0.03869	962.401	0.11233		962.401	0.08686	962.401	0.055		319.824	3.45238	268.554	29	23.6901	319.824	109	108.278
962.655	0.03867	962.655	0.112		962.655	0.08674	962.655	0.05495		320.312	3.45238	269.042	31	23.668	320.312	95	108.168
962.908	0.0386	962.908	0.11191		962.908	0.0866	962.908	0.05492		320.801	3.45238	269.531	22	23.6459	320.801	120	108.058
963.161	0.03859	963.161	0.11162		963.161	0.08652	963.161	0.05491		321.289	3.45238	270.019	27	23.6238	321.289	102	107.949
963.414	0.0384	963.414	0.11139		963.414	0.08639	963.414	0.05467		321.777	3.45238	270.507	24	23.6017	321.777	112	107.839
963.667	0.03833	963.667	0.11118		963.667	0.08613	963.667	0.05443		322.266	3.45238	270.996	26	23.5797	322.266	97	107.73
963.92	0.03835	963.92	0.11081		963.92	0.08587	963.92	0.05422		322.754	3.45238	271.484	40	23.5577	322.754	111	107.621
964.173	0.03831	964.173	0.11054		964.173	0.08571	964.173	0.05411		323.242	3.45238	271.972	25	23.5358	323.242	109	107.513
964.426	0.03832	964.426	0.11027		964.426	0.08554	964.426	0.05399		323.73	3.45238	272.46	20	23.5139	323.73	104	107.404
964.68	0.03827	964.68	0.11031		964.68	0.08531	964.68	0.0539		324.219	3.45238	272.949	28	23.492	324.219	124	107.296
964.933	0.03818	964.933	0.10985		964.933	0.08512	964.933	0.05379		324.707	3.45238	273.437	19	23.4701	324.707	98	107.188
965.186	0.03819	965.186	0.10982		965.186	0.08493	965.186	0.05375		325.195	3.45238	273.925	26	23.4483	325.195	110	107.08
965.439	0.03819	965.439	0.10955		965.439	0.08471	965.439	0.05358		325.683	3.45238	274.413	23	23.4265	325.683	106	106.972
965.692	0.03816	965.692	0.10936		965.692	0.08447	965.692	0.05347		326.172	3.45238	274.902	29	23.4048	326.172	94	106.865
965.945	0.03806	965.945	0.10918		965.945	0.08432	965.945	0.05341		326.66	3.45238	275.39	15	23.383	326.66	113	106.758
966.198	0.0381	966.198	0.10912		966.198	0.0841	966.198	0.05329		327.148	3.45238	275.878	27	23.3613	327.148	111	106.651
966.451	0.03812	966.451	0.10886		966.451	0.08388	966.451	0.05319		327.637	3.45238	276.367	24	23.3397	327.637	106	106.544
966.704	0.03801	966.704	0.1089		966.704	0.08371	966.704	0.05305		328.125	3.45238	276.855	16	23.3181	328.125	131	106.438
966.957	0.0381	966.957	0.10871		966.957	0.08349	966.957	0.05295		328.613	3.45238	277.343	16	23.2965	328.613	111	106.331
967.21	0.03812	967.21	0.10871		967.21	0.08331	967.21	0.05282		329.101	3.45238	277.831	30	23.2749	329.101	105	106.225
967.463	0.0381	967.463	0.10882		967.463	0.08315	967.463	0.05267		329.59	3.45238	278.32	25	23.2534	329.59	100	106.119
967.716	0.03793	967.716	0.10877		967.716	0.08291	967.716	0.05254		330.078	3.45238	278.808	22	23.2319	330.078	103	106.013
967.969	0.03773	967.969	0.1088		967.969	0.0826	967.969	0.05243		330.566	3.45238	279.296	31	23.2104	330.566	107	105.908
968.221	0.0377	968.221	0.10853		968.221	0.08245	968.221	0.05238		331.055	3.45238	279.785	23	23.189	331.055	97	105.803
968.474	0.03762	968.474	0.10829		968.474	0.08218	968.474	0.05224		331.543	3.45238	280.273	36	23.1676	331.543	102	105.697
968.727	0.03754	968.727	0.10827		968.727	0.08187	968.727	0.05217		332.031	3.45238	280.761	19	23.1462	332.031	106	105.592
968.98	0.03744	968.98	0.10802		968.98	0.08169	968.98	0.05215		332.519	3.45238	281.249	24	23.1249	332.519	98	105.488
969.233	0.03736	969.233	0.10792		969.233	0.08155	969.233	0.05204		333.008	3.45238	281.738	16	23.1036	333.008	117	105.383
969.486	0.03722	969.486	0.10774		969.486	0.08126	969.486	0.05198		333.496	3.45238	282.226	25	23.0823	333.496	113	105.279
969.739	0.03709	969.739	0.10754		969.739	0.08108	969.739	0.05181		333.984	3.45238	282.714	35	23.0611	333.984	102	105.175
969.992	0.03696	969.992	0.10738		969.992	0.081	969.992	0.05168		334.473	3.45238	283.203	24	23.0399	334.473	117	105.071
970.244	0.03685	970.244	0.10712		970.244	0.08073	970.244	0.05155		334.961	3.45238	283.691	12	23.0187	334.961	121	104.967
970.497	0.03668	970.497	0.10687		970.497	0.08047	970.497	0.05135		335.449	3.45238	284.179	21	22.9976	335.449	125	104.864
970.75	0.03655	970.75	0.10665		970.75	0.08021	970.75	0.05124		335.937	3.45238	284.667	26	22.9765	335.937	101	104.76
971.003	0.03643	971.003	0.10661		971.003	0.08003	971.003	0.05118		336.426	3.45238	285.156	20	22.9554	336.426	115	104.657
971.255	0.03628	971.255	0.10635		971.255	0.07979	971.255	0.05105		336.914	3.45238	285.644	27	22.9344	336.914	94	104.554
971.508	0.03614	971.508	0.106		971.508	0.07956	971.508	0.05099		337.402	3.45238	286.132	19	22.9134	337.402	123	104.452
971.761	0.03602	971.761	0.10586		971.761	0.07937	971.761	0.05084		337.89	3.45238	286.62	25	22.8924	337.89	91	104.349
972.014	0.03598	972.014	0.10567		972.014	0.07921	972.014	0.05083		338.379	3.45238	287.109	24	22.8714	338.379	96	104.247
972.266	0.03571	972.266	0.10553		972.266	0.07906	972.266	0.05071		338.867	3.45238	287.597	23	22.8505	338.867	108	104.145
972.519	0.03555	972.519	0.10518		972.519	0.07885	972.519	0.0506		339.355	3.45238	288.085	16	22.8296	339.355	118	104.043
972.772	0.03543	972.772	0.10468		972.772	0.07852	972.772	0.05048		339.844	3.45238	288.574	20	22.8088	339.844	84	103.941
973.024	0.03528	973.024	0.1043		973.024	0.07819	973.024	0.0503		340.332	3.45238	289.062	25	22.788	340.332	120	103.839
973.277	0.03531	973.277	0.104		973.277	0.07791	973.277	0.05016		340.82	3.45238	289.55	23	22.7672	340.82	114	103.738
973.53	0.03518	973.53	0.10384		973.53	0.07758	973.53	0.04998		341.308	3.45238	290.038	21	22.7464	341.308	104	103.637
973.782	0.03514	973.782	0.10389		973.782	0.07742	973.782	0.04982		341.797	3.45238	290.527	27	22.7257	341.797	103	103.536
974.035	0.03507	974.035	0.10367		974.035	0.07725	974.035	0.0497		342.285	3.45238	291.015	20	22.705	342.285	92	103.435
974.288	0.035	974.288	0.10351		974.288	0.07707	974.288	0.04955		342.773	3.45238	291.503	29	22.6843	342.773	103	103.334
974.54	0.03489	974.54	0.10325		974.54	0.07681	974.54	0.04951		343.262	3.45238	291.992	25	22.6637	343.262	108	103.234
974.793	0.03484	974.793	0.10323		974.793	0.07665	974.793	0.04932		343.75	3.45238	292.48	23	22.6431	343.75	93	103.134
975.045	0.03475	975.045	0.1032		975.045	0.07637	975.045	0.04923		344.238	3.45238	292.968	29	22.6225	344.238	115	103.034
975.298	0.03469	975.298	0.10286		975.298	0.07597	975.298	0.04904		344.726	3.45238	293.456	16	22.602	344.726	101	102.934
975.55	0.03466	975.55	0.1028		975.55	0.07569	975.55	0.04889		345.215	3.45238	293.945	22	22.5814	345.215	107	102.834
975.803	0.0346	975.803	0.10259		975.803	0.07546	975.803	0.04875		345.703	3.45238	294.433	25	22.561	345.703	101	102.734
976.056	0.03455	976.056	0.10239		976.056	0.0753	976.056	0.04857		346.191	3.45238	294.921	19	22.5405	346.191	109	102.635
976.308	0.03444	976.308	0.10195		976.308	0.07504	976.308	0.04838		346.68	3.45238	295.41	28	22.5201	346.68	107	102.536
976.561	0.0344	976.561	0.10168		976.561	0.07484	976.561	0.04828		347.168	3.45238	295.898	24	22.4997	347.168	99	102.437
976.813	0.03431	976.813	0.10172		976.813	0.07463	976.813	0.04815		347.656	3.45238	296.386	23	22.4794	347.656	96	102.338
977.065	0.03413	977.065	0.1016		977.065	0.0745	977.065	0.0481		348.144	3.45238	296.874	22	22.459	348.144	92	102.24
977.318	0.03401	977.318	0.10127		977.318	0.07422	977.318	0.04787		348.633	3.45238	297.363	27	22.4387	348.633	102	102.141
977.57	0.03405	977.57	0.10117		977.57	0.07387	977.57	0.04777		349.121	3.45238	297.851	24	22.4185	349.121	97	102.043
977.823	0.03397	977.823	0.10071		977.823	0.07356	977.823	0.04764		349.609	3.45238	298.339	18	22.3982	349.609	113	101.945
978.075	0.03396	978.075	0.10047		978.075	0.07334	978.075	0.04749		350.097	3.45238	298.827	23	22.378	350.097	109	101.847
978.328	0.03391	978.328	0.10026		978.328	0.07319	978.328	0.04738		350.586	3.45238	299.316	16	22.3579	350.586	99	101.749
978.58	0.03383	978.58	0.1001		978.58	0.07302	978.58	0.04721		351.074	3.45238	299.804	24	22.3377	351.074	114	101.652
978.832	0.03371	978.832	0.09998		978.832	0.07277	978.832	0.04705		351.562	3.45238	300.292	32	22.3176	351.562	81	101.554
979.085	0.0336	979.085	0.09959		979.085	0.07249	979.085	0.04695		352.051	3.45238	300.781	28	22.2975	352.051	111	101.457
979.337	0.03349	979.337	0.09906		979.337	0.0722	979.337	0.0468		352.539	3.45238	301.269	28	22.2775	352.539	110	101.36
979.59	0.03342	979.59	0.099		979.59	0.07188	979.59	0.04664		353.027	3.45238	301.757	24	22.2574	353.027	105	101.263
979.842	0.03328	979.842	0.09868		979.842	0.07157	979.842	0.04641		353.515	3.45238	302.245	20	22.2375	353.515	96	101.167
980.094	0.03326	980.094	0.09822		980.094	0.07129	980.094	0.04624		354.004	3.45238	302.734	28	22.2175	354.004	100	101.07
980.346	0.03317	980.346	0.09755		980.346	0.07108	980.346	0.04608		354.492	3.45238	303.222	21	22.1976	354.492	89	100.974
980.599	0.03308	980.599	0.09712		980.599	0.07093	980.599	0.04597		354.98	3.45238	303.71	26	22.1777	354.98	111	100.878
980.851	0.03306	980.851	0.09699		980.851	0.07087	980.851	0.04581		355.469	3.45238	304.199	19	22.1578	355.469	103	100.782
981.103	0.03292	981.103	0.09673		981.103	0.07059	981.103	0.04571		355.957	3.45238	304.687	24	22.1379	355.957	89	100.686
981.356	0.03283	981.356	0.09643		981.356	0.07028	981.356	0.04562		356.445	3.45238	305.175	21	22.1181	356.445	105	100.59
981.608	0.0327	981.608	0.09619		981.608	0.07003	981.608	0.04553		356.933	3.45238	305.663	20	22.0984	356.933	87	100.495
981.86	0.03269	981.86	0.09601		981.86	0.06965	981.86	0.04533		357.422	3.45238	306.152	19	22.0786	357.422	76	100.4
982.112	0.03266	982.112	0.09556		982.112	0.06925	982.112	0.04514		357.91	3.45238	306.64	17	22.0589	357.91	95	100.305
982.364	0.03254	982.364	0.09514		982.364	0.06873	982.364	0.04491		358.398	3.45238	307.128	25	22.0392	358.398	83	100.21
982.617	0.03241	982.617	0.09483		982.617	0.06836	982.617	0.04473		358.887	3.45238	307.617	30	22.0195	358.887	97	100.115
982.869	0.03226	982.869	0.09429		982.869	0.0681	982.869	0.04453		359.375	3.45238	308.105	27	21.9999	359.375	110	100.02
983.121	0.03214	983.121	0.09436		983.121	0.06779	983.121	0.04436		359.863	3.45238	308.593	19	21.9803	359.863	98	99.9259
983.373	0.03207	983.373	0.09403		983.373	0.0676	983.373	0.04426		360.351	3.45238	309.081	30	21.9607	360.351	122	99.8317
983.625	0.03206	983.625	0.09381		983.625	0.06733	983.625	0.04421		360.84	3.45238	309.57	23	21.9412	360.84	87	99.7376
983.877	0.03191	983.877	0.09351		983.877	0.06713	983.877	0.04406		361.328	3.45238	310.058	19	21.9217	361.328	106	99.6436
984.13	0.0319	984.13	0.09316		984.13	0.06683	984.13	0.04388		361.816	3.45238	310.546	21	21.9022	361.816	122	99.5499
984.382	0.03175	984.382	0.09289		984.382	0.06645	984.382	0.04374		362.304	3.45238	311.034	15	21.8827	362.304	83	99.4562
984.634	0.03164	984.634	0.09272		984.634	0.06618	984.634	0.04357		362.793	3.45238	311.523	20	21.8633	362.793	91	99.3628
984.886	0.03141	984.886	0.09204		984.886	0.06593	984.886	0.04342		363.281	3.45238	312.011	29	21.8439	363.281	100	99.2695
985.138	0.03134	985.138	0.09181		985.138	0.06575	985.138	0.04322		363.769	3.45238	312.499	20	21.8245	363.769	99	99.1764
985.39	0.03113	985.39	0.0916		985.39	0.06548	985.39	0.04305		364.258	3.45238	312.988	22	21.8052	364.258	93	99.0835
985.642	0.03107	985.642	0.09149		985.642	0.06514	985.642	0.04287		364.746	3.45238	313.476	16	21.7859	364.746	86	98.9907
985.894	0.03107	985.894	0.09143		985.894	0.06479	985.894	0.04274		365.234	3.45238	313.964	23	21.7666	365.234	111	98.898
986.146	0.03092	986.146	0.09115		986.146	0.06443	986.146	0.04261		365.722	3.45238	314.452	26	21.7474	365.722	103	98.8056
986.398	0.03077	986.398	0.09087		986.398	0.06424	986.398	0.04253		366.211	3.45238	314.941	18	21.7281	366.211	87	98.7132
986.65	0.03066	986.65	0.09074		986.65	0.06396	986.65	0.04242		366.699	3.45238	315.429	30	21.7089	366.699	99	98.6211
986.902	0.03061	986.902	0.09059		986.902	0.06369	986.902	0.04224		367.187	3.45238	315.917	23	21.6898	367.187	104	98.5291
987.154	0.03043	987.154	0.09025		987.154	0.06349	987.154	0.04213		367.676	3.45238	316.406	16	21.6706	367.676	95	98.4373
987.406	0.03023	987.406	0.08988		987.406	0.06327	987.406	0.04198		368.164	3.45238	316.894	18	21.6515	368.164	108	98.3456
987.658	0.03007	987.658	0.08953		987.658	0.06302	987.658	0.04182		368.652	3.45238	317.382	21	21.6325	368.652	86	98.2541
987.91	0.02999	987.91	0.08917		987.91	0.06272	987.91	0.04164		369.14	3.45238	317.87	22	21.6134	369.14	111	98.1627
988.162	0.02988	988.162	0.08893		988.162	0.06244	988.162	0.04146		369.629	3.45238	318.359	34	21.5944	369.629	104	98.0715
988.414	0.02985	988.414	0.08832		988.414	0.0622	988.414	0.04131		370.117	3.45238	318.847	20	21.5754	370.117	86	97.9805
988.666	0.02959	988.666	0.08808		988.666	0.06186	988.666	0.04113		370.605	3.45238	319.335	24	21.5564	370.605	83	97.8896
988.917	0.02947	988.917	0.08784		988.917	0.06166	988.917	0.04091		371.094	3.45238	319.824	29	21.5375	371.094	85	97.7988
989.169	0.02939	989.169	0.08745		989.169	0.06136	989.169	0.04076		371.582	3.45238	320.312	22	21.5186	371.582	99	97.7083
989.421	0.02921	989.421	0.08712		989.421	0.06113	989.421	0.04067		372.07	3.45238	320.8	23	21.4997	372.07	95	97.6178
989.673	0.02918	989.673	0.08689		989.673	0.06091	989.673	0.04046		372.558	3.45238	321.288	25	21.4809	372.558	85	97.5275
989.925	0.02911	989.925	0.08673		989.925	0.06059	989.925	0.04033		373.047	3.45238	321.777	24	21.462	373.047	132	97.4374
990.177	0.02899	990.177	0.08661		990.177	0.06033	990.177	0.04017		373.535	3.45238	322.265	18	21.4433	373.535	109	97.3475
990.428	0.02892	990.428	0.08633		990.428	0.05991	990.428	0.04007		374.023	3.45238	322.753	23	21.4245	374.023	96	97.2576
990.68	0.02878	990.68	0.08592		990.68	0.05956	990.68	0.03988		374.511	3.45238	323.241	25	21.4058	374.511	101	97.168
990.932	0.02859	990.932	0.08573		990.932	0.05923	990.932	0.03971		375	3.45238	323.73	24	21.387	375	95	97.0785
991.184	0.02836	991.184	0.08526		991.184	0.05886	991.184	0.03948		375.488	3.45238	324.218	24	21.3684	375.488	84	96.9891
991.435	0.02812	991.435	0.08487		991.435	0.05859	991.435	0.03933		375.976	3.45238	324.706	18	21.3497	375.976	98	96.8999
991.687	0.02802	991.687	0.08452		991.687	0.05825	991.687	0.0391		376.465	3.45238	325.195	29	21.3311	376.465	112	96.8108
991.939	0.02789	991.939	0.08418		991.939	0.05808	991.939	0.03886		376.953	3.45238	325.683	22	21.3125	376.953	90	96.7219
992.191	0.02777	992.191	0.08376		992.191	0.05778	992.191	0.03872		377.441	3.45238	326.171	24	21.2939	377.441	102	96.6331
992.442	0.02762	992.442	0.08357		992.442	0.05759	992.442	0.03853		377.929	3.45238	326.659	13	21.2754	377.929	92	96.5445
992.694	0.02752	992.694	0.08335		992.694	0.05734	992.694	0.03839		378.418	3.45238	327.148	19	21.2569	378.418	111	96.456
992.946	0.02754	992.946	0.0831		992.946	0.0572	992.946	0.03826		378.906	3.45238	327.636	19	21.2384	378.906	80	96.3677
993.197	0.02741	993.197	0.08273		993.197	0.05696	993.197	0.03811		379.394	3.45238	328.124	19	21.2199	379.394	90	96.2795
993.449	0.0272	993.449	0.08227		993.449	0.05667	993.449	0.03797		379.883	3.45238	328.613	18	21.2015	379.883	83	96.1915
993.701	0.02709	993.701	0.08193		993.701	0.0563	993.701	0.03777		380.371	3.45238	329.101	22	21.1831	380.371	90	96.1036
993.952	0.027	993.952	0.08155		993.952	0.05594	993.952	0.0375		380.859	3.45238	329.589	22	21.1647	380.859	97	96.0159
994.204	0.02679	994.204	0.08109		994.204	0.0556	994.204	0.03731		381.347	3.45238	330.077	20	21.1464	381.347	95	95.9283
994.455	0.02655	994.455	0.08073		994.455	0.05528	994.455	0.03711		381.836	3.45238	330.566	29	21.1281	381.836	84	95.8409
994.707	0.02644	994.707	0.08037		994.707	0.055	994.707	0.0369		382.324	3.45238	331.054	26	21.1098	382.324	107	95.7536
994.959	0.02632	994.959	0.08004		994.959	0.05478	994.959	0.03677		382.812	3.45238	331.542	25	21.0915	382.812	95	95.6664
995.21	0.02614	995.21	0.07967		995.21	0.0546	995.21	0.03653		383.301	3.45238	332.031	20	21.0733	383.301	102	95.5794
995.462	0.02611	995.462	0.07933		995.462	0.05433	995.462	0.03634		383.789	3.45238	332.519	26	21.0551	383.789	93	95.4925
995.713	0.026	995.713	0.07906		995.713	0.0541	995.713	0.03615		384.277	3.45238	333.007	18	21.0369	384.277	97	95.4058
995.965	0.02594	995.965	0.07876		995.965	0.05391	995.965	0.03604		384.765	3.45238	333.495	20	21.0188	384.765	90	95.3192
996.216	0.02583	996.216	0.07848		996.216	0.05369	996.216	0.03584		385.254	3.45238	333.984	31	21.0006	385.254	84	95.2327
996.468	0.02573	996.468	0.07829		996.468	0.05347	996.468	0.03572		385.742	3.45238	334.472	24	20.9826	385.742	78	95.1464
996.719	0.02579	996.719	0.07791		996.719	0.05317	996.719	0.0355		386.23	3.45238	334.96	20	20.9645	386.23	94	95.0603
996.971	0.02568	996.971	0.07757		996.971	0.05281	996.971	0.03529		386.718	3.45238	335.448	23	20.9464	386.718	92	94.9743
997.222	0.02554	997.222	0.07717		997.222	0.05241	997.222	0.03514		387.207	3.45238	335.937	33	20.9284	387.207	72	94.8884
997.473	0.02546	997.473	0.07687		997.473	0.05215	997.473	0.03487		387.695	3.45238	336.425	18	20.9104	387.695	90	94.8026
997.725	0.0254	997.725	0.07641		997.725	0.05175	997.725	0.03468		388.183	3.45238	336.913	25	20.8925	388.183	91	94.717
997.976	0.02529	997.976	0.07602		997.976	0.0515	997.976	0.03449		388.672	3.45238	337.402	28	20.8745	388.672	93	94.6316
998.228	0.02512	998.228	0.07579		998.228	0.05113	998.228	0.03431		389.16	3.45238	337.89	20	20.8566	389.16	79	94.5462
998.479	0.02498	998.479	0.07559		998.479	0.05086	998.479	0.03421		389.648	3.45238	338.378	32	20.8388	389.648	95	94.461
998.73	0.02495	998.73	0.07535		998.73	0.05057	998.73	0.03408		390.136	3.45238	338.866	26	20.8209	390.136	85	94.376
998.982	0.02479	998.982	0.07501		998.982	0.05037	998.982	0.03389		390.625	3.45238	339.355	16	20.8031	390.625	92	94.2911
999.233	0.02472	999.233	0.0747		999.233	0.05018	999.233	0.03379		391.113	3.45238	339.843	17	20.7853	391.113	88	94.2063
999.484	0.02461	999.484	0.07429		999.484	0.04991	999.484	0.03361		391.601	3.45238	340.331	18	20.7675	391.601	82	94.1216
999.736	0.02453	999.736	0.07392		999.736	0.04966	999.736	0.03345		392.09	3.45238	340.82	23	20.7498	392.09	95	94.0371
999.987	0.02446	999.987	0.07373		999.987	0.04939	999.987	0.0333		392.578	3.45238	341.308	29	20.7321	392.578	107	93.9528
1000.24	0.02442	1000.24	0.07328		1000.24	0.04903	1000.24	0.03312		393.066	3.45238	341.796	27	20.7144	393.066	89	93.8685
1000.49	0.0244	1000.49	0.07284		1000.49	0.04873	1000.49	0.03301		393.554	3.45238	342.284	21	20.6967	393.554	87	93.7844
1000.74	0.02426	1000.74	0.07265		1000.74	0.04845	1000.74	0.03286		394.043	3.45238	342.773	15	20.6791	394.043	100	93.7004
1000.99	0.02408	1000.99	0.0723		1000.99	0.04816	1000.99	0.03268		394.531	3.45238	343.261	28	20.6614	394.531	95	93.6166
1001.24	0.02393	1001.24	0.07213		1001.24	0.04787	1001.24	0.03251		395.019	3.45238	343.749	12	20.6439	395.019	88	93.5329
1001.5	0.02385	1001.5	0.0717		1001.5	0.04757	1001.5	0.03237		395.508	3.45238	344.238	17	20.6263	395.508	96	93.4493
1001.75	0.02368	1001.75	0.07124		1001.75	0.04726	1001.75	0.03213		395.996	3.45238	344.726	24	20.6088	395.996	89	93.3659
1002	0.0234	1002	0.07084		1002	0.04694	1002	0.03198		396.484	3.45238	345.214	18	20.5913	396.484	97	93.2826
1002.25	0.02329	1002.25	0.07064		1002.25	0.04664	1002.25	0.03179		396.972	3.45238	345.702	17	20.5738	396.972	104	93.1994
1002.5	0.02319	1002.5	0.07022		1002.5	0.04643	1002.5	0.03157		397.461	3.45238	346.191	21	20.5563	397.461	81	93.1164
1002.75	0.02299	1002.75	0.06991		1002.75	0.04611	1002.75	0.03143		397.949	3.45238	346.679	29	20.5389	397.949	73	93.0335
1003	0.02285	1003	0.06973		1003	0.04587	1003	0.03124		398.437	3.45238	347.167	19	20.5215	398.437	95	92.9507
1003.25	0.02274	1003.25	0.06946		1003.25	0.04566	1003.25	0.03111		398.925	3.45238	347.655	17	20.5041	398.925	86	92.868
1003.5	0.02266	1003.5	0.06898		1003.5	0.04548	1003.5	0.03095		399.414	3.45238	348.144	16	20.4868	399.414	84	92.7855
1003.75	0.02262	1003.75	0.06879		1003.75	0.04526	1003.75	0.03074		399.902	3.45238	348.632	12	20.4695	399.902	115	92.7031
1004.01	0.02261	1004.01	0.06846		1004.01	0.04506	1004.01	0.03056		400.39	3.45238	349.12	20	20.4522	400.39	80	92.6208
1004.26	0.02248	1004.26	0.06827		1004.26	0.04482	1004.26	0.0304		400.879	3.45238	349.609	27	20.4349	400.879	106	92.5387
1004.51	0.02237	1004.51	0.06792		1004.51	0.04452	1004.51	0.03022		401.367	3.45238	350.097	25	20.4177	401.367	91	92.4567
1004.76	0.02228	1004.76	0.06772		1004.76	0.04422	1004.76	0.03002		401.855	3.45238	350.585	21	20.4004	401.855	106	92.3748
1005.01	0.02224	1005.01	0.06739		1005.01	0.04384	1005.01	0.02982		402.343	3.45238	351.073	20	20.3833	402.343	89	92.2931
1005.26	0.02203	1005.26	0.06686		1005.26	0.04346	1005.26	0.02961		402.832	3.45238	351.562	19	20.3661	402.832	93	92.2115
1005.51	0.0218	1005.51	0.06653		1005.51	0.04319	1005.51	0.02938		403.32	3.45238	352.05	20	20.3489	403.32	92	92.13
1005.76	0.02165	1005.76	0.06629		1005.76	0.04287	1005.76	0.02925		403.808	3.45238	352.538	19	20.3318	403.808	81	92.0486
1006.01	0.02157	1006.01	0.06581		1006.01	0.04254	1006.01	0.02907		404.297	3.45238	353.027	21	20.3147	404.297	80	91.9673
1006.27	0.02158	1006.27	0.06543		1006.27	0.04232	1006.27	0.02892		404.785	3.45238	353.515	23	20.2977	404.785	104	91.8862
1006.52	0.0214	1006.52	0.06509		1006.52	0.04205	1006.52	0.02878		405.273	3.45238	354.003	18	20.2806	405.273	104	91.8052
1006.77	0.02129	1006.77	0.06489		1006.77	0.04182	1006.77	0.02865		405.761	3.45238	354.491	22	20.2636	405.761	92	91.7244
1007.02	0.02118	1007.02	0.06469		1007.02	0.04157	1007.02	0.02853		406.25	3.45238	354.98	21	20.2467	406.25	75	91.6436
1007.27	0.0211	1007.27	0.06431		1007.27	0.0413	1007.27	0.02837		406.738	3.45238	355.468	20	20.2297	406.738	81	91.563
1007.52	0.02099	1007.52	0.06385		1007.52	0.04105	1007.52	0.02819		407.226	3.45238	355.956	20	20.2128	407.226	89	91.4825
1007.77	0.02082	1007.77	0.06346		1007.77	0.04074	1007.77	0.02805		407.715	3.45238	356.445	20	20.1959	407.715	83	91.4021
1008.02	0.02076	1008.02	0.06302		1008.02	0.04048	1008.02	0.02794		408.203	3.45238	356.933	18	20.179	408.203	89	91.3219
1008.27	0.02066	1008.27	0.06262		1008.27	0.04017	1008.27	0.02777		408.691	3.45238	357.421	21	20.1621	408.691	80	91.2418
1008.52	0.0205	1008.52	0.06231		1008.52	0.03994	1008.52	0.02755		409.179	3.45238	357.909	25	20.1453	409.179	91	91.1618
1008.77	0.02032	1008.77	0.06204		1008.77	0.03967	1008.77	0.02736		409.668	3.45238	358.398	19	20.1285	409.668	102	91.0819
1009.02	0.02005	1009.02	0.06159		1009.02	0.0393	1009.02	0.02714		410.156	3.45238	358.886	26	20.1117	410.156	88	91.0021
1009.28	0.01991	1009.28	0.06127		1009.28	0.03897	1009.28	0.02701		410.644	3.45238	359.374	22	20.0949	410.644	101	90.9225
1009.53	0.01975	1009.53	0.06095		1009.53	0.03879	1009.53	0.02695		411.132	3.45238	359.862	26	20.0782	411.132	95	90.8429
1009.78	0.01977	1009.78	0.06084		1009.78	0.0386	1009.78	0.02686		411.621	3.45238	360.351	23	20.0615	411.621	89	90.7635
1010.03	0.01959	1010.03	0.06047		1010.03	0.03839	1010.03	0.02666		412.109	3.45238	360.839	17	20.0448	412.109	107	90.6843
1010.28	0.01939	1010.28	0.05987		1010.28	0.03806	1010.28	0.02637		412.597	3.45238	361.327	23	20.0282	412.597	102	90.6051
1010.53	0.01925	1010.53	0.05905		1010.53	0.03778	1010.53	0.02613		413.086	3.45238	361.816	18	20.0115	413.086	99	90.5261
1010.78	0.01921	1010.78	0.0589		1010.78	0.0378	1010.78	0.02607		413.574	3.45238	362.304	25	19.9949	413.574	88	90.4472
1011.03	0.01908	1011.03	0.05967		1011.03	0.03815	1011.03	0.02583		414.062	3.45238	362.792	16	19.9784	414.062	85	90.3684
1011.28	0.01811	1011.28	0.05902		1011.28	0.03841	1011.28	0.02588		414.55	3.45238	363.28	20	19.9618	414.55	80	90.2897
										415.039	3.45238	363.769	24	19.9453	415.039	90	90.2111
										415.527	3.45238	364.257	20	19.9288	415.527	96	90.1327
										416.015	3.45238	364.745	12	19.9123	416.015	92	90.0543
										416.504	3.45238	365.234	23	19.8958	416.504	117	89.9761
										416.992	3.45238	365.722	22	19.8794	416.992	83	89.898
										417.48	3.45238	366.21	18	19.863	417.48	101	89.8201
										417.968	3.45238	366.698	21	19.8466	417.968	94	89.7422
										418.457	3.45238	367.187	17	19.8303	418.457	78	89.6645
										418.945	3.45238	367.675	20	19.8139	418.945	93	89.5868
										419.433	3.45238	368.163	18	19.7976	419.433	88	89.5093
										419.922	3.45238	368.652	15	19.7813	419.922	92	89.4319
										420.41	3.45238	369.14	19	19.7651	420.41	74	89.3546
										420.898	3.45238	369.628	22	19.7488	420.898	83	89.2775
										421.386	3.45238	370.116	24	19.7326	421.386	97	89.2004
										421.875	3.45238	370.605	17	19.7165	421.875	87	89.1235
										422.363	3.45238	371.093	20	19.7003	422.363	70	89.0467
										422.851	3.45238	371.581	16	19.6842	422.851	108	88.9699
										423.339	3.45238	372.069	23	19.668	423.339	88	88.8933
										423.828	3.45238	372.558	26	19.652	423.828	97	88.8168
										424.316	3.45238	373.046	22	19.6359	424.316	81	88.7405
										424.804	3.45238	373.534	16	19.6199	424.804	104	88.6642
										425.293	3.45238	374.023	23	19.6038	425.293	94	88.5881
										425.781	3.45238	374.511	16	19.5879	425.781	96	88.512
										426.269	3.45238	374.999	19	19.5719	426.269	85	88.4361
										426.757	3.45238	375.487	15	19.556	426.757	109	88.3603
										427.246	3.45238	375.976	23	19.54	427.246	80	88.2846
										427.734	3.45238	376.464	16	19.5241	427.734	86	88.209
										428.222	3.45238	376.952	14	19.5083	428.222	89	88.1335
										428.711	3.45238	377.441	14	19.4924	428.711	92	88.0581
										429.199	3.45238	377.929	14	19.4766	429.199	86	87.9828
										429.687	3.45238	378.417	21	19.4608	429.687	92	87.9076
										430.175	3.45238	378.905	22	19.445	430.175	81	87.8326
										430.664	3.45238	379.394	19	19.4293	430.664	76	87.7577
										431.152	3.45238	379.882	24	19.4136	431.152	85	87.6828
										431.64	3.45238	380.37	17	19.3979	431.64	95	87.6081
										432.129	3.45238	380.859	20	19.3822	432.129	115	87.5335
										432.617	3.45238	381.347	26	19.3665	432.617	85	87.4589
										433.105	3.45238	381.835	25	19.3509	433.105	96	87.3845
										433.593	3.45238	382.323	14	19.3353	433.593	79	87.3102
										434.082	3.45238	382.812	25	19.3197	434.082	109	87.236
										434.57	3.45238	383.3	22	19.3041	434.57	100	87.1619
										435.058	3.45238	383.788	21	19.2886	435.058	83	87.088
										435.546	3.45238	384.276	16	19.2731	435.546	81	87.0141
										436.035	3.45238	384.765	28	19.2576	436.035	86	86.9403
										436.523	3.45238	385.253	22	19.2421	436.523	102	86.8667
										437.011	3.45238	385.741	22	19.2267	437.011	80	86.7931
										437.5	3.45238	386.23	20	19.2113	437.5	82	86.7196
										437.988	3.45238	386.718	20	19.1959	437.988	89	86.6463
										438.476	3.45238	387.206	24	19.1805	438.476	87	86.573
										438.964	3.45238	387.694	25	19.1651	438.964	85	86.4999
										439.453	3.45238	388.183	26	19.1498	439.453	91	86.4268
										439.941	3.45238	388.671	27	19.1345	439.941	70	86.3539
										440.429	3.45238	389.159	20	19.1192	440.429	79	86.2811
										440.918	3.45238	389.648	18	19.104	440.918	99	86.2083
										441.406	3.45238	390.136	24	19.0887	441.406	100	86.1357
										441.894	3.45238	390.624	16	19.0735	441.894	88	86.0631
										442.382	3.45238	391.112	20	19.0583	442.382	93	85.9907
										442.871	3.45238	391.601	13	19.0431	442.871	85	85.9184
										443.359	3.45238	392.089	24	19.028	443.359	86	85.8462
										443.847	3.45238	392.577	16	19.0129	443.847	87	85.774
										444.336	3.45238	393.066	19	18.9978	444.336	77	85.702
										444.824	3.45238	393.554	19	18.9827	444.824	89	85.6301
										445.312	3.45238	394.042	26	18.9677	445.312	75	85.5583
										445.8	3.45238	394.53	20	18.9526	445.8	107	85.4865
										446.289	3.45238	395.019	22	18.9376	446.289	90	85.4149
										446.777	3.45238	395.507	20	18.9226	446.777	88	85.3434
										447.265	3.45238	395.995	19	18.9077	447.265	90	85.2719
										447.753	3.45238	396.483	11	18.8927	447.753	82	85.2006
										448.242	3.45238	396.972	21	18.8778	448.242	75	85.1294
										448.73	3.45238	397.46	25	18.8629	448.73	88	85.0583
										449.218	3.45238	397.948	26	18.848	449.218	76	84.9872
										449.707	3.45238	398.437	21	18.8332	449.707	86	84.9163
										450.195	3.45238	398.925	25	18.8184	450.195	74	84.8454
										450.683	3.45238	399.413	21	18.8036	450.683	83	84.7747
										451.171	3.45238	399.901	14	18.7888	451.171	93	84.7041
										451.66	3.45238	400.39	18	18.774	451.66	92	84.6335
										452.148	3.45238	400.878	17	18.7593	452.148	83	84.5631
										452.636	3.45238	401.366	20	18.7446	452.636	96	84.4927
										453.125	3.45238	401.855	21	18.7299	453.125	84	84.4224
										453.613	3.45238	402.343	22	18.7152	453.613	77	84.3523
										454.101	3.45238	402.831	17	18.7005	454.101	87	84.2822
										454.589	3.45238	403.319	23	18.6859	454.589	84	84.2122
										455.078	3.45238	403.808	15	18.6713	455.078	92	84.1424
										455.566	3.45238	404.296	19	18.6567	455.566	81	84.0726
										456.054	3.45238	404.784	19	18.6422	456.054	73	84.0029
										456.543	3.45238	405.273	27	18.6276	456.543	84	83.9333
										457.031	3.45238	405.761	19	18.6131	457.031	80	83.8638
										457.519	3.45238	406.249	14	18.5986	457.519	92	83.7944
										458.007	3.45238	406.737	26	18.5841	458.007	80	83.7251
										458.496	3.45238	407.226	11	18.5697	458.496	73	83.6559
										458.984	3.45238	407.714	15	18.5553	458.984	95	83.5868
										459.472	3.45238	408.202	24	18.5408	459.472	76	83.5177
										459.96	3.45238	408.69	26	18.5265	459.96	94	83.4488
										460.449	3.45238	409.179	17	18.5121	460.449	70	83.3799
										460.937	3.45238	409.667	18	18.4977	460.937	86	83.3112
										461.425	3.45238	410.155	19	18.4834	461.425	83	83.2425
										461.914	3.45238	410.644	13	18.4691	461.914	85	83.174
										462.402	3.45238	411.132	16	18.4548	462.402	80	83.1055
										462.89	3.45238	411.62	26	18.4406	462.89	75	83.0371
										463.378	3.45238	412.108	15	18.4264	463.378	90	82.9688
										463.867	3.45238	412.597	17	18.4121	463.867	77	82.9006
										464.355	3.45238	413.085	20	18.3979	464.355	92	82.8325
										464.843	3.45238	413.573	22	18.3838	464.843	79	82.7645
										465.332	3.45238	414.062	29	18.3696	465.332	88	82.6965
										465.82	3.45238	414.55	10	18.3555	465.82	81	82.6287
										466.308	3.45238	415.038	17	18.3414	466.308	92	82.5609
										466.796	3.45238	415.526	15	18.3273	466.796	96	82.4933
										467.285	3.45238	416.015	16	18.3132	467.285	88	82.4257
										467.773	3.45238	416.503	21	18.2992	467.773	92	82.3582
										468.261	3.45238	416.991	22	18.2852	468.261	85	82.2908
										468.75	3.45238	417.48	24	18.2712	468.75	84	82.2235
										469.238	3.45238	417.968	12	18.2572	469.238	86	82.1563
										469.726	3.45238	418.456	27	18.2432	469.726	82	82.0892
										470.214	3.45238	418.944	21	18.2293	470.214	90	82.0221
										470.703	3.45238	419.433	17	18.2154	470.703	82	81.9552
										471.191	3.45238	419.921	17	18.2015	471.191	88	81.8883
										471.679	3.45238	420.409	27	18.1876	471.679	85	81.8215
										472.167	3.45238	420.897	19	18.1738	472.167	90	81.7549
										472.656	3.45238	421.386	18	18.1599	472.656	65	81.6882
										473.144	3.45238	421.874	19	18.1461	473.144	84	81.6217
										473.632	3.45238	422.362	18	18.1323	473.632	76	81.5553
										474.121	3.45238	422.851	20	18.1185	474.121	82	81.489
										474.609	3.45238	423.339	13	18.1048	474.609	76	81.4227
										475.097	3.45238	423.827	21	18.0911	475.097	83	81.3565
										475.585	3.45238	424.315	19	18.0774	475.585	79	81.2905
										476.074	3.45238	424.804	24	18.0637	476.074	71	81.2245
										476.562	3.45238	425.292	22	18.05	476.562	81	81.1585
										477.05	3.45238	425.78	19	18.0364	477.05	80	81.0927
										477.539	3.45238	426.269	22	18.0227	477.539	108	81.027
										478.027	3.45238	426.757	22	18.0091	478.027	65	80.9613
										478.515	3.45238	427.245	15	17.9955	478.515	86	80.8958
										479.003	3.45238	427.733	22	17.982	479.003	76	80.8303
										479.492	3.45238	428.222	18	17.9684	479.492	79	80.7649
										479.98	3.45238	428.71	17	17.9549	479.98	73	80.6995
										480.468	3.45238	429.198	20	17.9414	480.468	93	80.6343
										480.957	3.45238	429.687	19	17.9279	480.957	95	80.5692
										481.445	3.45238	430.175	21	17.9145	481.445	77	80.5041
										481.933	3.45238	430.663	15	17.901	481.933	59	80.4391
										482.421	3.45238	431.151	28	17.8876	482.421	80	80.3742
										482.91	3.45238	431.64	22	17.8742	482.91	78	80.3094
										483.398	3.45238	432.128	19	17.8608	483.398	83	80.2447
										483.886	3.45238	432.616	14	17.8474	483.886	78	80.18
										484.374	3.45238	433.104	19	17.8341	484.374	68	80.1154
										484.863	3.45238	433.593	16	17.8208	484.863	89	80.051
										485.351	3.45238	434.081	24	17.8075	485.351	75	79.9866
										485.839	3.45238	434.569	20	17.7942	485.839	72	79.9222
										486.328	3.45238	435.058	20	17.7809	486.328	91	79.858
										486.816	3.45238	435.546	19	17.7677	486.816	81	79.7938
										487.304	3.45238	436.034	35	17.7545	487.304	66	79.7298
										487.792	3.45238	436.522	20	17.7413	487.792	84	79.6658
										488.281	3.45238	437.011	17	17.7281	488.281	81	79.6018
										488.769	3.45238	437.499	19	17.7149	488.769	74	79.538
										489.257	3.45238	437.987	21	17.7018	489.257	92	79.4743
										489.746	3.45238	438.476	24	17.6887	489.746	69	79.4106
										490.234	3.45238	438.964	24	17.6756	490.234	86	79.347
										490.722	3.45238	439.452	15	17.6625	490.722	83	79.2835
										491.21	3.45238	439.94	15	17.6494	491.21	82	79.22
										491.699	3.45238	440.429	17	17.6364	491.699	92	79.1567
										492.187	3.45238	440.917	8	17.6234	492.187	70	79.0934
										492.675	3.45238	441.405	19	17.6104	492.675	75	79.0302
										493.164	3.45238	441.894	20	17.5974	493.164	70	78.9671
										493.652	3.45238	442.382	16	17.5844	493.652	99	78.9041
										494.14	3.45238	442.87	20	17.5715	494.14	79	78.8411
										494.628	3.45238	443.358	26	17.5585	494.628	94	78.7782
										495.117	3.45238	443.847	17	17.5456	495.117	81	78.7154
										495.605	3.45238	444.335	25	17.5327	495.605	73	78.6527
										496.093	3.45238	444.823	18	17.5199	496.093	83	78.5901
										496.581	3.45238	445.311	20	17.507	496.581	76	78.5275
										497.07	3.45238	445.8	14	17.4942	497.07	69	78.465
										497.558	3.45238	446.288	25	17.4814	497.558	76	78.4026
										498.046	3.45238	446.776	17	17.4686	498.046	75	78.3403
										498.535	3.45238	447.265	17	17.4558	498.535	77	78.278
										499.023	3.45238	447.753	12	17.4431	499.023	97	78.2159
										499.511	3.45238	448.241	13	17.4304	499.511	77	78.1538
										499.999	3.45238	448.729	20	17.4176	499.999	77	78.0917
										500.488	3.45238	449.218	13	17.4049	500.488	73	78.0298
										500.976	3.45238	449.706	20	17.3923	500.976	75	77.9679
										501.464	3.45238	450.194	21	17.3796	501.464	80	77.9061
										501.953	3.45238	450.683	23	17.367	501.953	92	77.8444
										502.441	3.45238	451.171	17	17.3544	502.441	90	77.7828
										502.929	3.45238	451.659	22	17.3418	502.929	106	77.7212
										503.417	3.45238	452.147	19	17.3292	503.417	66	77.6597
										503.906	3.45238	452.636	14	17.3166	503.906	78	77.5983
										504.394	3.45238	453.124	24	17.3041	504.394	83	77.5369
										504.882	3.45238	453.612	16	17.2916	504.882	81	77.4757
										505.371	3.45238	454.101	18	17.2791	505.371	89	77.4145
										505.859	3.45238	454.589	17	17.2666	505.859	92	77.3534
										506.347	3.45238	455.077	23	17.2541	506.347	76	77.2924
										506.835	3.45238	455.565	24	17.2417	506.835	73	77.2314
										507.324	3.45238	456.054	15	17.2292	507.324	85	77.1705
										507.812	3.45238	456.542	24	17.2168	507.812	77	77.1097
										508.3	3.45238	457.03	27	17.2044	508.3	76	77.0489
										508.788	3.45238	457.518	11	17.1921	508.788	78	76.9883
										509.277	3.45238	458.007	28	17.1797	509.277	72	76.9277
										509.765	3.45238	458.495	16	17.1674	509.765	80	76.8672
										510.253	3.45238	458.983	19	17.1551	510.253	76	76.8067
										510.742	3.45238	459.472	15	17.1428	510.742	58	76.7463
										511.23	3.45238	459.96	30	17.1305	511.23	80	76.686
										511.718	3.45238	460.448	18	17.1182	511.718	76	76.6258
										512.206	3.45238	460.936	16	17.106	512.206	67	76.5657
										512.695	3.45238	461.425	24	17.0938	512.695	78	76.5056
										513.183	3.45238	461.913	22	17.0816	513.183	64	76.4456
										513.671	3.45238	462.401	15	17.0694	513.671	70	76.3856
										514.16	3.45238	462.89	23	17.0572	514.16	57	76.3258
										514.648	3.45238	463.378	18	17.0451	514.648	70	76.266
										515.136	3.45238	463.866	15	17.0329	515.136	62	76.2063
										515.624	3.45238	464.354	18	17.0208	515.624	88	76.1466
										516.113	3.45238	464.843	13	17.0087	516.113	86	76.087
										516.601	3.45238	465.331	20	16.9966	516.601	83	76.0275
										517.089	3.45238	465.819	25	16.9846	517.089	79	75.9681
										517.578	3.45238	466.308	17	16.9725	517.578	72	75.9087
										518.066	3.45238	466.796	19	16.9605	518.066	85	75.8495
										518.554	3.45238	467.284	13	16.9485	518.554	87	75.7902
										519.042	3.45238	467.772	18	16.9365	519.042	86	75.7311
										519.531	3.45238	468.261	22	16.9246	519.531	74	75.672
										520.019	3.45238	468.749	13	16.9126	520.019	68	75.613
										520.507	3.45238	469.237	19	16.9007	520.507	63	75.5541
										520.995	3.45238	469.725	19	16.8888	520.995	76	75.4952
										521.484	3.45238	470.214	15	16.8769	521.484	79	75.4364
										521.972	3.45238	470.702	16	16.865	521.972	93	75.3777
										522.46	3.45238	471.19	15	16.8531	522.46	66	75.319
										522.949	3.45238	471.679	15	16.8413	522.949	75	75.2604
										523.437	3.45238	472.167	15	16.8295	523.437	63	75.2019
										523.925	3.45238	472.655	14	16.8177	523.925	76	75.1435
										524.413	3.45238	473.143	18	16.8059	524.413	75	75.0851
										524.902	3.45238	473.632	18	16.7941	524.902	68	75.0268
										525.39	3.45238	474.12	17	16.7823	525.39	74	74.9685
										525.878	3.45238	474.608	20	16.7706	525.878	88	74.9104
										526.367	3.45238	475.097	21	16.7589	526.367	71	74.8523
										526.855	3.45238	475.585	22	16.7472	526.855	96	74.7942
										527.343	3.45238	476.073	24	16.7355	527.343	85	74.7363
										527.831	3.45238	476.561	15	16.7238	527.831	83	74.6784
										528.32	3.45238	477.05	18	16.7122	528.32	70	74.6206
										528.808	3.45238	477.538	16	16.7006	528.808	55	74.5628
										529.296	3.45238	478.026	16	16.689	529.296	67	74.5051
										529.785	3.45238	478.515	22	16.6774	529.785	69	74.4475
										530.273	3.45238	479.003	18	16.6658	530.273	74	74.3899
										530.761	3.45238	479.491	14	16.6542	530.761	86	74.3324
										531.249	3.45238	479.979	19	16.6427	531.249	70	74.275
										531.738	3.45238	480.468	14	16.6312	531.738	82	74.2177
										532.226	3.45238	480.956	10	16.6197	532.226	65	74.1604
										532.714	3.45238	481.444	24	16.6082	532.714	65	74.1031
										533.202	3.45238	481.932	17	16.5967	533.202	49	74.046
										533.691	3.45238	482.421	16	16.5852	533.691	71	73.9889
										534.179	3.45238	482.909	26	16.5738	534.179	76	73.9319
										534.667	3.45238	483.397	17	16.5624	534.667	70	73.8749
										535.156	3.45238	483.886	14	16.551	535.156	77	73.8181
										535.644	3.45238	484.374	21	16.5396	535.644	68	73.7612
										536.132	3.45238	484.862	12	16.5282	536.132	87	73.7045
										536.62	3.45238	485.35	21	16.5169	536.62	80	73.6478
										537.109	3.45238	485.839	16	16.5055	537.109	72	73.5912
										537.597	3.45238	486.327	14	16.4942	537.597	76	73.5346
										538.085	3.45238	486.815	20	16.4829	538.085	62	73.4781
										538.574	3.45238	487.304	19	16.4716	538.574	85	73.4217
										539.062	3.45238	487.792	17	16.4604	539.062	64	73.3653
										539.55	3.45238	488.28	11	16.4491	539.55	75	73.309
										540.038	3.45238	488.768	17	16.4379	540.038	84	73.2528
										540.527	3.45238	489.257	17	16.4267	540.527	76	73.1966
										541.015	3.45238	489.745	16	16.4155	541.015	66	73.1405
										541.503	3.45238	490.233	27	16.4043	541.503	76	73.0845
										541.992	3.45238	490.722	14	16.3931	541.992	82	73.0285
										542.48	3.45238	491.21	21	16.382	542.48	78	72.9726
										542.968	3.45238	491.698	19	16.3708	542.968	81	72.9168
										543.456	3.45238	492.186	17	16.3597	543.456	66	72.861
										543.945	3.45238	492.675	12	16.3486	543.945	82	72.8053
										544.433	3.45238	493.163	16	16.3375	544.433	76	72.7497
										544.921	3.45238	493.651	16	16.3265	544.921	65	72.6941
										545.409	3.45238	494.139	16	16.3154	545.409	64	72.6386
										545.898	3.45238	494.628	11	16.3044	545.898	72	72.5831
										546.386	3.45238	495.116	16	16.2934	546.386	97	72.5277
										546.874	3.45238	495.604	14	16.2824	546.874	83	72.4724
										547.363	3.45238	496.093	20	16.2714	547.363	63	72.4171
										547.851	3.45238	496.581	12	16.2604	547.851	76	72.3619
										548.339	3.45238	497.069	18	16.2495	548.339	73	72.3068
										548.827	3.45238	497.557	17	16.2386	548.827	75	72.2517
										549.316	3.45238	498.046	10	16.2276	549.316	73	72.1967
										549.804	3.45238	498.534	9	16.2167	549.804	77	72.1417
										550.292	3.45238	499.022	19	16.2059	550.292	69	72.0868
										550.781	3.45238	499.511	16	16.195	550.781	74	72.032
										551.269	3.45238	499.999	9	16.1841	551.269	69	71.9772
										551.757	3.45238	500.487	16	16.1733	551.757	75	71.9225
										552.245	3.45238	500.975	17	16.1625	552.245	86	71.8679
										552.734	3.45238	501.464	18	16.1517	552.734	82	71.8133
										553.222	3.45238	501.952	19	16.1409	553.222	85	71.7588
										553.71	3.45238	502.44	18	16.1301	553.71	72	71.7044
										554.199	3.45238	502.929	18	16.1194	554.199	62	71.65
										554.687	3.45238	503.417	20	16.1087	554.687	78	71.5956
										555.175	3.45238	503.905	24	16.0979	555.175	71	71.5414
										555.663	3.45238	504.393	16	16.0872	555.663	69	71.4872
										556.152	3.45238	504.882	7	16.0765	556.152	63	71.433
										556.64	3.45238	505.37	20	16.0659	556.64	79	71.3789
										557.128	3.45238	505.858	17	16.0552	557.128	78	71.3249
										557.616	3.45238	506.346	19	16.0446	557.616	78	71.2709
										558.105	3.45238	506.835	17	16.034	558.105	64	71.217
										558.593	3.45238	507.323	19	16.0234	558.593	70	71.1632
										559.081	3.45238	507.811	14	16.0128	559.081	84	71.1094
										559.57	3.45238	508.3	16	16.0022	559.57	89	71.0557
										560.058	3.45238	508.788	14	15.9916	560.058	72	71.002
										560.546	3.45238	509.276	24	15.9811	560.546	83	70.9484
										561.034	3.45238	509.764	6	15.9706	561.034	69	70.8949
										561.523	3.45238	510.253	13	15.96	561.523	77	70.8414
										562.011	3.45238	510.741	21	15.9496	562.011	85	70.788
										562.499	3.45238	511.229	17	15.9391	562.499	74	70.7347
										562.988	3.45238	511.718	15	15.9286	562.988	68	70.6814
										563.476	3.45238	512.206	20	15.9182	563.476	64	70.6281
										563.964	3.45238	512.694	12	15.9077	563.964	85	70.5749
										564.452	3.45238	513.182	13	15.8973	564.452	86	70.5218
										564.941	3.45238	513.671	20	15.8869	564.941	56	70.4688
										565.429	3.45238	514.159	24	15.8765	565.429	67	70.4158
										565.917	3.45238	514.647	18	15.8662	565.917	64	70.3628
										566.406	3.45238	515.136	16	15.8558	566.406	66	70.3099
										566.894	3.45238	515.624	11	15.8455	566.894	52	70.2571
										567.382	3.45238	516.112	19	15.8351	567.382	63	70.2043
										567.87	3.45238	516.6	19	15.8248	567.87	72	70.1516
										568.359	3.45238	517.089	16	15.8145	568.359	76	70.099
										568.847	3.45238	517.577	20	15.8043	568.847	66	70.0464
										569.335	3.45238	518.065	18	15.794	569.335	69	69.9939
										569.823	3.45238	518.553	17	15.7838	569.823	64	69.9414
										570.312	3.45238	519.042	22	15.7735	570.312	78	69.889
										570.8	3.45238	519.53	18	15.7633	570.8	68	69.8366
										571.288	3.45238	520.018	22	15.7531	571.288	75	69.7843
										571.777	3.45238	520.507	23	15.7429	571.777	77	69.7321
										572.265	3.45238	520.995	21	15.7328	572.265	60	69.6799
										572.753	3.45238	521.483	16	15.7226	572.753	69	69.6278
										573.241	3.45238	521.971	24	15.7125	573.241	83	69.5757
										573.73	3.45238	522.46	22	15.7024	573.73	59	69.5237
										574.218	3.45238	522.948	12	15.6923	574.218	70	69.4718
										574.706	3.45238	523.436	11	15.6822	574.706	74	69.4199
										575.195	3.45238	523.925	15	15.6721	575.195	55	69.368
										575.683	3.45238	524.413	6	15.662	575.683	73	69.3163
										576.171	3.45238	524.901	15	15.652	576.171	88	69.2645
										576.659	3.45238	525.389	23	15.6419	576.659	73	69.2129
										577.148	3.45238	525.878	10	15.6319	577.148	75	69.1613
										577.636	3.45238	526.366	19	15.6219	577.636	77	69.1097
										578.124	3.45238	526.854	21	15.6119	578.124	86	69.0582
										578.613	3.45238	527.343	15	15.602	578.613	59	69.0068
										579.101	3.45238	527.831	17	15.592	579.101	76	68.9554
										579.589	3.45238	528.319	17	15.5821	579.589	66	68.9041
										580.077	3.45238	528.807	21	15.5722	580.077	68	68.8528
										580.566	3.45238	529.296	11	15.5622	580.566	65	68.8016
										581.054	3.45238	529.784	21	15.5524	581.054	66	68.7504
										581.542	3.45238	530.272	18	15.5425	581.542	64	68.6993
										582.03	3.45238	530.76	19	15.5326	582.03	60	68.6483
										582.519	3.45238	531.249	13	15.5228	582.519	62	68.5973
										583.007	3.45238	531.737	18	15.5129	583.007	70	68.5464
										583.495	3.45238	532.225	16	15.5031	583.495	74	68.4955
										583.984	3.45238	532.714	12	15.4933	583.984	73	68.4447
										584.472	3.45238	533.202	20	15.4835	584.472	72	68.3939
										584.96	3.45238	533.69	16	15.4737	584.96	88	68.3432
										585.448	3.45238	534.178	6	15.464	585.448	72	68.2925
										585.937	3.45238	534.667	22	15.4542	585.937	67	68.2419
										586.425	3.45238	535.155	22	15.4445	586.425	71	68.1914
										586.913	3.45238	535.643	14	15.4348	586.913	58	68.1409
										587.402	3.45238	536.132	9	15.4251	587.402	77	68.0905
										587.89	3.45238	536.62	19	15.4154	587.89	77	68.0401
										588.378	3.45238	537.108	12	15.4057	588.378	62	67.9898
										588.866	3.45238	537.596	19	15.396	588.866	72	67.9395
										589.355	3.45238	538.085	18	15.3864	589.355	79	67.8893
										589.843	3.45238	538.573	17	15.3768	589.843	77	67.8391
										590.331	3.45238	539.061	16	15.3671	590.331	68	67.789
										590.82	3.45238	539.55	30	15.3575	590.82	65	67.739
										591.308	3.45238	540.038	20	15.348	591.308	70	67.689
										591.796	3.45238	540.526	14	15.3384	591.796	65	67.639
										592.284	3.45238	541.014	11	15.3288	592.284	70	67.5891
										592.773	3.45238	541.503	19	15.3193	592.773	79	67.5393
										593.261	3.45238	541.991	17	15.3098	593.261	61	67.4895
										593.749	3.45238	542.479	15	15.3002	593.749	64	67.4398
										594.237	3.45238	542.967	17	15.2907	594.237	77	67.3901
										594.726	3.45238	543.456	17	15.2813	594.726	78	67.3405
										595.214	3.45238	543.944	16	15.2718	595.214	72	67.2909
										595.702	3.45238	544.432	12	15.2623	595.702	48	67.2414
										596.191	3.45238	544.921	17	15.2529	596.191	72	67.192
										596.679	3.45238	545.409	18	15.2435	596.679	84	67.1425
										597.167	3.45238	545.897	12	15.234	597.167	82	67.0932
										597.655	3.45238	546.385	17	15.2246	597.655	58	67.0439
										598.144	3.45238	546.874	11	15.2153	598.144	85	66.9947
										598.632	3.45238	547.362	21	15.2059	598.632	54	66.9455
										599.12	3.45238	547.85	15	15.1965	599.12	56	66.8963
										599.609	3.45238	548.339	12	15.1872	599.609	77	66.8472
										600.097	3.45238	548.827	22	15.1778	600.097	82	66.7982
										600.585	3.45238	549.315	19	15.1685	600.585	68	66.7492
										601.073	3.45238	549.803	14	15.1592	601.073	64	66.7003
										601.562	3.45238	550.292	8	15.1499	601.562	57	66.6514
										602.05	3.45238	550.78	26	15.1407	602.05	58	66.6026
										602.538	3.45238	551.268	17	15.1314	602.538	62	66.5538
										603.027	3.45238	551.757	26	15.1222	603.027	65	66.5051
										603.515	3.45238	552.245	8	15.1129	603.515	66	66.4564
										604.003	3.45238	552.733	13	15.1037	604.003	86	66.4078
										604.491	3.45238	553.221	14	15.0945	604.491	68	66.3592
										604.98	3.45238	553.71	16	15.0853	604.98	69	66.3107
										605.468	3.45238	554.198	18	15.0761	605.468	59	66.2622
										605.956	3.45238	554.686	20	15.067	605.956	65	66.2138
										606.444	3.45238	555.174	18	15.0578	606.444	68	66.1655
										606.933	3.45238	555.663	17	15.0487	606.933	61	66.1172
										607.421	3.45238	556.151	18	15.0396	607.421	57	66.0689
										607.909	3.45238	556.639	19	15.0305	607.909	71	66.0207
										608.398	3.45238	557.128	17	15.0214	608.398	69	65.9726
										608.886	3.45238	557.616	16	15.0123	608.886	78	65.9245
										609.374	3.45238	558.104	18	15.0032	609.374	63	65.8764
										609.862	3.45238	558.592	17	14.9942	609.862	57	65.8284
										610.351	3.45238	559.081	11	14.9851	610.351	71	65.7805
										610.839	3.45238	559.569	19	14.9761	610.839	66	65.7326
										611.327	3.45238	560.057	10	14.9671	611.327	68	65.6847
										611.816	3.45238	560.546	14	14.9581	611.816	71	65.6369
										612.304	3.45238	561.034	22	14.9491	612.304	64	65.5892
										612.792	3.45238	561.522	24	14.9401	612.792	74	65.5415
										613.28	3.45238	562.01	20	14.9312	613.28	76	65.4939
										613.769	3.45238	562.499	22	14.9222	613.769	74	65.4463
										614.257	3.45238	562.987	18	14.9133	614.257	66	65.3987
										614.745	3.45238	563.475	12	14.9044	614.745	62	65.3512
										615.234	3.45238	563.964	16	14.8955	615.234	67	65.3038
										615.722	3.45238	564.452	14	14.8866	615.722	72	65.2564
										616.21	3.45238	564.94	13	14.8777	616.21	67	65.2091
										616.698	3.45238	565.428	16	14.8689	616.698	61	65.1618
										617.187	3.45238	565.917	14	14.86	617.187	69	65.1145
										617.675	3.45238	566.405	15	14.8512	617.675	71	65.0673
										618.163	3.45238	566.893	16	14.8424	618.163	74	65.0202
										618.651	3.45238	567.381	15	14.8335	618.651	76	64.9731
										619.14	3.45238	567.87	17	14.8248	619.14	64	64.926
										619.628	3.45238	568.358	20	14.816	619.628	72	64.8791
										620.116	3.45238	568.846	8	14.8072	620.116	52	64.8321
										620.605	3.45238	569.335	14	14.7984	620.605	63	64.7852
										621.093	3.45238	569.823	16	14.7897	621.093	59	64.7384
										621.581	3.45238	570.311	25	14.781	621.581	64	64.6916
										622.069	3.45238	570.799	21	14.7723	622.069	65	64.6448
										622.558	3.45238	571.288	21	14.7635	622.558	55	64.5981
										623.046	3.45238	571.776	13	14.7549	623.046	78	64.5515
										623.534	3.45238	572.264	20	14.7462	623.534	60	64.5049
										624.023	3.45238	572.753	14	14.7375	624.023	53	64.4584
										624.511	3.45238	573.241	16	14.7289	624.511	57	64.4118
										624.999	3.45238	573.729	24	14.7202	624.999	57	64.3654
										625.487	3.45238	574.217	19	14.7116	625.487	59	64.319
										625.976	3.45238	574.706	20	14.703	625.976	67	64.2726
										626.464	3.45238	575.194	19	14.6944	626.464	60	64.2263
										626.952	3.45238	575.682	12	14.6858	626.952	66	64.1801
										627.441	3.45238	576.171	18	14.6772	627.441	55	64.1339
										627.929	3.45238	576.659	20	14.6687	627.929	56	64.0877
										628.417	3.45238	577.147	12	14.6601	628.417	73	64.0416
										628.905	3.45238	577.635	16	14.6516	628.905	52	63.9955
										629.394	3.45238	578.124	14	14.6431	629.394	76	63.9495
										629.882	3.45238	578.612	18	14.6345	629.882	63	63.9035
										630.37	3.45238	579.1	11	14.6261	630.37	75	63.8576
										630.858	3.45238	579.588	13	14.6176	630.858	64	63.8118
										631.347	3.45238	580.077	14	14.6091	631.347	72	63.7659
										631.835	3.45238	580.565	15	14.6006	631.835	60	63.7202
										632.323	3.45238	581.053	10	14.5922	632.323	73	63.6744
										632.812	3.45238	581.542	22	14.5838	632.812	66	63.6287
										633.3	3.45238	582.03	15	14.5753	633.3	68	63.5831
										633.788	3.45238	582.518	23	14.5669	633.788	83	63.5375
										634.276	3.45238	583.006	17	14.5585	634.276	58	63.492
										634.765	3.45238	583.495	14	14.5502	634.765	64	63.4465
										635.253	3.45238	583.983	17	14.5418	635.253	58	63.4011
										635.741	3.45238	584.471	20	14.5334	635.741	64	63.3557
										636.23	3.45238	584.96	21	14.5251	636.23	61	63.3103
										636.718	3.45238	585.448	17	14.5168	636.718	85	63.265
										637.206	3.45238	585.936	24	14.5084	637.206	67	63.2198
										637.694	3.45238	586.424	13	14.5001	637.694	62	63.1745
										638.183	3.45238	586.913	19	14.4918	638.183	64	63.1294
										638.671	3.45238	587.401	17	14.4836	638.671	70	63.0843
										639.159	3.45238	587.889	14	14.4753	639.159	65	63.0392
										639.648	3.45238	588.378	14	14.467	639.648	71	62.9942
										640.136	3.45238	588.866	8	14.4588	640.136	63	62.9492
										640.624	3.45238	589.354	13	14.4506	640.624	74	62.9043
										641.112	3.45238	589.842	12	14.4423	641.112	64	62.8594
										641.601	3.45238	590.331	14	14.4341	641.601	65	62.8146
										642.089	3.45238	590.819	12	14.4259	642.089	68	62.7698
										642.577	3.45238	591.307	20	14.4178	642.577	58	62.725
										643.065	3.45238	591.795	14	14.4096	643.065	55	62.6803
										643.554	3.45238	592.284	21	14.4014	643.554	50	62.6357
										644.042	3.45238	592.772	15	14.3933	644.042	68	62.5911
										644.53	3.45238	593.26	19	14.3851	644.53	54	62.5465
										645.019	3.45238	593.749	18	14.377	645.019	82	62.502
										645.507	3.45238	594.237	7	14.3689	645.507	56	62.4576
										645.995	3.45238	594.725	12	14.3608	645.995	49	62.4131
										646.483	3.45238	595.213	17	14.3527	646.483	59	62.3688
										646.972	3.45238	595.702	20	14.3447	646.972	67	62.3244
										647.46	3.45238	596.19	12	14.3366	647.46	61	62.2802
										647.948	3.45238	596.678	19	14.3286	647.948	64	62.2359
										648.437	3.45238	597.167	15	14.3205	648.437	49	62.1917
										648.925	3.45238	597.655	20	14.3125	648.925	57	62.1476
										649.413	3.45238	598.143	15	14.3045	649.413	69	62.1035
										649.901	3.45238	598.631	15	14.2965	649.901	64	62.0594
										650.39	3.45238	599.12	17	14.2885	650.39	64	62.0154
										650.878	3.45238	599.608	12	14.2805	650.878	68	61.9715
										651.366	3.45238	600.096	16	14.2726	651.366	53	61.9275
										651.855	3.45238	600.585	15	14.2646	651.855	77	61.8837
										652.343	3.45238	601.073	22	14.2567	652.343	68	61.8398
										652.831	3.45238	601.561	14	14.2488	652.831	52	61.7961
										653.319	3.45238	602.049	13	14.2408	653.319	61	61.7523
										653.808	3.45238	602.538	13	14.2329	653.808	59	61.7086
										654.296	3.45238	603.026	11	14.225	654.296	69	61.665
										654.784	3.45238	603.514	10	14.2172	654.784	64	61.6214
										655.272	3.45238	604.002	22	14.2093	655.272	58	61.5778
										655.761	3.45238	604.491	7	14.2014	655.761	61	61.5343
										656.249	3.45238	604.979	22	14.1936	656.249	53	61.4908
										656.737	3.45238	605.467	13	14.1858	656.737	65	61.4474
										657.226	3.45238	605.956	16	14.1779	657.226	76	61.404
										657.714	3.45238	606.444	11	14.1701	657.714	62	61.3607
										658.202	3.45238	606.932	28	14.1623	658.202	61	61.3174
										658.69	3.45238	607.42	15	14.1546	658.69	54	61.2742
										659.179	3.45238	607.909	14	14.1468	659.179	70	61.2309
										659.667	3.45238	608.397	12	14.139	659.667	62	61.1878
										660.155	3.45238	608.885	18	14.1313	660.155	76	61.1447
										660.644	3.45238	609.374	20	14.1235	660.644	65	61.1016
										661.132	3.45238	609.862	13	14.1158	661.132	70	61.0586
										661.62	3.45238	610.35	15	14.1081	661.62	67	61.0156
										662.108	3.45238	610.838	9	14.1004	662.108	49	60.9727
										662.597	3.45238	611.327	17	14.0927	662.597	45	60.9298
										663.085	3.45238	611.815	17	14.085	663.085	63	60.8869
										663.573	3.45238	612.303	12	14.0774	663.573	63	60.8441
										664.062	3.45238	612.792	14	14.0697	664.062	60	60.8013
										664.55	3.45238	613.28	15	14.0621	664.55	67	60.7586
										665.038	3.45238	613.768	22	14.0544	665.038	57	60.7159
										665.526	3.45238	614.256	16	14.0468	665.526	64	60.6733
										666.015	3.45238	614.745	9	14.0392	666.015	69	60.6307
										666.503	3.45238	615.233	17	14.0316	666.503	51	60.5882
										666.991	3.45238	615.721	20	14.024	666.991	73	60.5457
										667.479	3.45238	616.209	11	14.0164	667.479	59	60.5032
										667.968	3.45238	616.698	10	14.0089	667.968	69	60.4608
										668.456	3.45238	617.186	17	14.0013	668.456	60	60.4184
										668.944	3.45238	617.674	16	13.9938	668.944	59	60.3761
										669.433	3.45238	618.163	15	13.9862	669.433	64	60.3338
										669.921	3.45238	618.651	13	13.9787	669.921	54	60.2915
										670.409	3.45238	619.139	14	13.9712	670.409	57	60.2493
										670.897	3.45238	619.627	12	13.9637	670.897	66	60.2072
										671.386	3.45238	620.116	19	13.9562	671.386	68	60.1651
										671.874	3.45238	620.604	19	13.9488	671.874	64	60.123
										672.362	3.45238	621.092	13	13.9413	672.362	58	60.081
										672.851	3.45238	621.581	15	13.9338	672.851	69	60.039
										673.339	3.45238	622.069	10	13.9264	673.339	70	59.997
										673.827	3.45238	622.557	26	13.919	673.827	50	59.9551
										674.315	3.45238	623.045	17	13.9116	674.315	63	59.9132
										674.804	3.45238	623.534	17	13.9042	674.804	68	59.8714
										675.292	3.45238	624.022	18	13.8968	675.292	56	59.8297
										675.78	3.45238	624.51	17	13.8894	675.78	58	59.7879
										676.269	3.45238	624.999	16	13.882	676.269	67	59.7462
										676.757	3.45238	625.487	11	13.8746	676.757	77	59.7046
										677.245	3.45238	625.975	12	13.8673	677.245	48	59.663
										677.733	3.45238	626.463	14	13.8599	677.733	55	59.6214
										678.222	3.45238	626.952	19	13.8526	678.222	57	59.5799
										678.71	3.45238	627.44	15	13.8453	678.71	64	59.5384
										679.198	3.45238	627.928	19	13.838	679.198	66	59.497
										679.686	3.45238	628.416	16	13.8307	679.686	55	59.4556
										680.175	3.45238	628.905	11	13.8234	680.175	59	59.4142
										680.663	3.45238	629.393	21	13.8161	680.663	51	59.3729
										681.151	3.45238	629.881	10	13.8089	681.151	67	59.3316
										681.64	3.45238	630.37	13	13.8016	681.64	68	59.2904
										682.128	3.45238	630.858	9	13.7944	682.128	60	59.2492
										682.616	3.45238	631.346	16	13.7872	682.616	56	59.208
										683.104	3.45238	631.834	18	13.7799	683.104	53	59.1669
										683.593	3.45238	632.323	13	13.7727	683.593	73	59.1259
										684.081	3.45238	632.811	15	13.7655	684.081	45	59.0848
										684.569	3.45238	633.299	24	13.7584	684.569	69	59.0439
										685.058	3.45238	633.788	17	13.7512	685.058	65	59.0029
										685.546	3.45238	634.276	13	13.744	685.546	54	58.962
										686.034	3.45238	634.764	15	13.7369	686.034	46	58.9212
										686.522	3.45238	635.252	15	13.7297	686.522	54	58.8803
										687.011	3.45238	635.741	17	13.7226	687.011	66	58.8396
										687.499	3.45238	636.229	16	13.7155	687.499	61	58.7988
										687.987	3.45238	636.717	19	13.7084	687.987	57	58.7581
										688.476	3.45238	637.206	25	13.7013	688.476	70	58.7175
										688.964	3.45238	637.694	20	13.6942	688.964	60	58.6769
										689.452	3.45238	638.182	21	13.6871	689.452	51	58.6363
										689.94	3.45238	638.67	25	13.68	689.94	63	58.5958
										690.429	3.45238	639.159	12	13.673	690.429	54	58.5553
										690.917	3.45238	639.647	15	13.6659	690.917	57	58.5148
										691.405	3.45238	640.135	10	13.6589	691.405	52	58.4744
										691.893	3.45238	640.623	9	13.6518	691.893	61	58.434
										692.382	3.45238	641.112	17	13.6448	692.382	58	58.3937
										692.87	3.45238	641.6	28	13.6378	692.87	47	58.3534
										693.358	3.45238	642.088	16	13.6308	693.358	57	58.3132
										693.847	3.45238	642.577	17	13.6239	693.847	57	58.2729
										694.335	3.45238	643.065	12	13.6169	694.335	76	58.2328
										694.823	3.45238	643.553	12	13.6099	694.823	63	58.1927
										695.311	3.45238	644.041	14	13.603	695.311	62	58.1526
										695.8	3.45238	644.53	13	13.596	695.8	61	58.1125
										696.288	3.45238	645.018	23	13.5891	696.288	66	58.0725
										696.776	3.45238	645.506	15	13.5822	696.776	50	58.0325
										697.265	3.45238	645.995	14	13.5753	697.265	56	57.9926
										697.753	3.45238	646.483	15	13.5684	697.753	71	57.9527
										698.241	3.45238	646.971	16	13.5615	698.241	47	57.9129
										698.729	3.45238	647.459	24	13.5546	698.729	58	57.8731
										699.218	3.45238	647.948	13	13.5477	699.218	54	57.8333
										699.706	3.45238	648.436	15	13.5409	699.706	57	57.7936
										700.194	3.45238	648.924	13	13.534	700.194	57	57.7539
										700.683	3.45238	649.413	11	13.5272	700.683	72	57.7142
										701.171	3.45238	649.901	13	13.5204	701.171	48	57.6746
										701.659	3.45238	650.389	12	13.5135	701.659	61	57.6351
										702.147	3.45238	650.877	17	13.5067	702.147	63	57.5955
										702.636	3.45238	651.366	17	13.4999	702.636	60	57.556
										703.124	3.45238	651.854	20	13.4932	703.124	58	57.5166
										703.612	3.45238	652.342	15	13.4864	703.612	69	57.4772
										704.1	3.45238	652.83	18	13.4796	704.1	63	57.4378
										704.589	3.45238	653.319	15	13.4729	704.589	51	57.3985
										705.077	3.45238	653.807	17	13.4661	705.077	42	57.3592
										705.565	3.45238	654.295	11	13.4594	705.565	64	57.3199
										706.054	3.45238	654.784	15	13.4527	706.054	65	57.2807
										706.542	3.45238	655.272	10	13.4459	706.542	68	57.2415
										707.03	3.45238	655.76	19	13.4392	707.03	53	57.2024
										707.518	3.45238	656.248	11	13.4325	707.518	64	57.1633
										708.007	3.45238	656.737	17	13.4259	708.007	61	57.1242
										708.495	3.45238	657.225	19	13.4192	708.495	50	57.0852
										708.983	3.45238	657.713	8	13.4125	708.983	66	57.0462
										709.472	3.45238	658.202	16	13.4059	709.472	44	57.0073
										709.96	3.45238	658.69	10	13.3992	709.96	55	56.9684
										710.448	3.45238	659.178	17	13.3926	710.448	74	56.9295
										710.936	3.45238	659.666	12	13.386	710.936	58	56.8907
										711.425	3.45238	660.155	16	13.3794	711.425	56	56.8519
										711.913	3.45238	660.643	11	13.3728	711.913	48	56.8131
										712.401	3.45238	661.131	10	13.3662	712.401	68	56.7744
										712.89	3.45238	661.62	17	13.3596	712.89	48	56.7357
										713.378	3.45238	662.108	20	13.353	713.378	50	56.6971
										713.866	3.45238	662.596	16	13.3464	713.866	72	56.6585
										714.354	3.45238	663.084	19	13.3399	714.354	58	56.6199
										714.843	3.45238	663.573	13	13.3333	714.843	50	56.5814
										715.331	3.45238	664.061	22	13.3268	715.331	58	56.5429
										715.819	3.45238	664.549	10	13.3203	715.819	57	56.5045
										716.307	3.45238	665.037	14	13.3138	716.307	61	56.4661
										716.796	3.45238	665.526	11	13.3073	716.796	70	56.4277
										717.284	3.45238	666.014	19	13.3008	717.284	44	56.3894
										717.772	3.45238	666.502	19	13.2943	717.772	60	56.3511
										718.261	3.45238	666.991	16	13.2878	718.261	56	56.3128
										718.749	3.45238	667.479	19	13.2813	718.749	60	56.2746
										719.237	3.45238	667.967	14	13.2749	719.237	60	56.2364
										719.725	3.45238	668.455	17	13.2684	719.725	37	56.1983
										720.214	3.45238	668.944	12	13.262	720.214	46	56.1602
										720.702	3.45238	669.432	21	13.2556	720.702	56	56.1221
										721.19	3.45238	669.92	14	13.2492	721.19	47	56.0841
										721.679	3.45238	670.409	20	13.2428	721.679	56	56.0461
										722.167	3.45238	670.897	11	13.2364	722.167	59	56.0081
										722.655	3.45238	671.385	20	13.23	722.655	47	55.9702
										723.143	3.45238	671.873	20	13.2236	723.143	56	55.9324
										723.632	3.45238	672.362	21	13.2172	723.632	52	55.8945
										724.12	3.45238	672.85	18	13.2109	724.12	50	55.8567
										724.608	3.45238	673.338	15	13.2045	724.608	57	55.8189
										725.097	3.45238	673.827	12	13.1982	725.097	67	55.7812
										725.585	3.45238	674.315	8	13.1918	725.585	50	55.7435
										726.073	3.45238	674.803	14	13.1855	726.073	42	55.7059
										726.561	3.45238	675.291	17	13.1792	726.561	50	55.6682
										727.05	3.45238	675.78	11	13.1729	727.05	56	55.6307
										727.538	3.45238	676.268	16	13.1666	727.538	66	55.5931
										728.026	3.45238	676.756	12	13.1603	728.026	49	55.5556
										728.514	3.45238	677.244	20	13.1541	728.514	50	55.5181
										729.003	3.45238	677.733	16	13.1478	729.003	60	55.4807
										729.491	3.45238	678.221	13	13.1415	729.491	55	55.4433
										729.979	3.45238	678.709	10	13.1353	729.979	52	55.406
										730.468	3.45238	679.198	15	13.1291	730.468	57	55.3686
										730.956	3.45238	679.686	16	13.1228	730.956	47	55.3314
										731.444	3.45238	680.174	12	13.1166	731.444	45	55.2941
										731.932	3.45238	680.662	12	13.1104	731.932	54	55.2569
										732.421	3.45238	681.151	17	13.1042	732.421	55	55.2197
										732.909	3.45238	681.639	12	13.098	732.909	56	55.1826
										733.397	3.45238	682.127	10	13.0918	733.397	53	55.1455
										733.886	3.45238	682.616	19	13.0857	733.886	51	55.1084
										734.374	3.45238	683.104	11	13.0795	734.374	49	55.0714
										734.862	3.45238	683.592	13	13.0734	734.862	54	55.0344
										735.35	3.45238	684.08	12	13.0672	735.35	62	54.9974
										735.839	3.45238	684.569	18	13.0611	735.839	55	54.9605
										736.327	3.45238	685.057	16	13.055	736.327	52	54.9236
										736.815	3.45238	685.545	11	13.0488	736.815	53	54.8868
										737.304	3.45238	686.034	17	13.0427	737.304	47	54.85
										737.792	3.45238	686.522	14	13.0366	737.792	59	54.8132
										738.28	3.45238	687.01	12	13.0306	738.28	54	54.7765
										738.768	3.45238	687.498	14	13.0245	738.768	55	54.7398
										739.257	3.45238	687.987	17	13.0184	739.257	56	54.7031
										739.745	3.45238	688.475	17	13.0123	739.745	61	54.6665
										740.233	3.45238	688.963	18	13.0063	740.233	58	54.6299
										740.721	3.45238	689.451	12	13.0003	740.721	49	54.5933
										741.21	3.45238	689.94	12	12.9942	741.21	55	54.5568
										741.698	3.45238	690.428	15	12.9882	741.698	51	54.5203
										742.186	3.45238	690.916	9	12.9822	742.186	38	54.4838
										742.675	3.45238	691.405	17	12.9762	742.675	56	54.4474
										743.163	3.45238	691.893	11	12.9702	743.163	62	54.411
										743.651	3.45238	692.381	20	12.9642	743.651	60	54.3747
										744.139	3.45238	692.869	13	12.9582	744.139	58	54.3384
										744.628	3.45238	693.358	15	12.9523	744.628	60	54.3021
										745.116	3.45238	693.846	10	12.9463	745.116	45	54.2659
										745.604	3.45238	694.334	11	12.9403	745.604	57	54.2297
										746.093	3.45238	694.823	14	12.9344	746.093	74	54.1935
										746.581	3.45238	695.311	17	12.9285	746.581	32	54.1574
										747.069	3.45238	695.799	16	12.9225	747.069	69	54.1213
										747.557	3.45238	696.287	21	12.9166	747.557	57	54.0852
										748.046	3.45238	696.776	14	12.9107	748.046	50	54.0492
										748.534	3.45238	697.264	15	12.9048	748.534	54	54.0132
										749.022	3.45238	697.752	12	12.8989	749.022	44	53.9773
										749.511	3.45238	698.241	13	12.8931	749.511	53	53.9413
										749.999	3.45238	698.729	14	12.8872	749.999	58	53.9054
										750.487	3.45238	699.217	16	12.8813	750.487	42	53.8696
										750.975	3.45238	699.705	15	12.8755	750.975	51	53.8338
										751.464	3.45238	700.194	18	12.8696	751.464	54	53.798
										751.952	3.45238	700.682	11	12.8638	751.952	51	53.7623
										752.44	3.45238	701.17	15	12.858	752.44	60	53.7266
										752.928	3.45238	701.658	18	12.8521	752.928	56	53.6909
										753.417	3.45238	702.147	13	12.8463	753.417	54	53.6552
										753.905	3.45238	702.635	13	12.8405	753.905	58	53.6196
										754.393	3.45238	703.123	15	12.8347	754.393	61	53.5841
										754.882	3.45238	703.612	11	12.829	754.882	51	53.5485
										755.37	3.45238	704.1	19	12.8232	755.37	58	53.513
										755.858	3.45238	704.588	17	12.8174	755.858	50	53.4776
										756.346	3.45238	705.076	12	12.8117	756.346	56	53.4421
										756.835	3.45238	705.565	13	12.8059	756.835	53	53.4067
										757.323	3.45238	706.053	12	12.8002	757.323	49	53.3714
										757.811	3.45238	706.541	17	12.7945	757.811	59	53.336
										758.3	3.45238	707.03	19	12.7887	758.3	56	53.3008
										758.788	3.45238	707.518	13	12.783	758.788	63	53.2655
										759.276	3.45238	708.006	13	12.7773	759.276	58	53.2303
										759.764	3.45238	708.494	16	12.7716	759.764	49	53.1951
										760.253	3.45238	708.983	11	12.7659	760.253	61	53.1599
										760.741	3.45238	709.471	23	12.7603	760.741	58	53.1248
										761.229	3.45238	709.959	20	12.7546	761.229	58	53.0897
										761.718	3.45238	710.448	14	12.7489	761.718	60	53.0547
										762.206	3.45238	710.936	12	12.7433	762.206	62	53.0196
										762.694	3.45238	711.424	11	12.7376	762.694	50	52.9847
										763.182	3.45238	711.912	15	12.732	763.182	61	52.9497
										763.671	3.45238	712.401	17	12.7264	763.671	57	52.9148
										764.159	3.45238	712.889	12	12.7207	764.159	50	52.8799
										764.647	3.45238	713.377	11	12.7151	764.647	49	52.8451
										765.135	3.45238	713.865	20	12.7095	765.135	53	52.8102
										765.624	3.45238	714.354	14	12.7039	765.624	51	52.7755
										766.112	3.45238	714.842	14	12.6983	766.112	58	52.7407
										766.6	3.45238	715.33	16	12.6928	766.6	57	52.706
										767.089	3.45238	715.819	18	12.6872	767.089	54	52.6713
										767.577	3.45238	716.307	7	12.6816	767.577	53	52.6367
										768.065	3.45238	716.795	14	12.6761	768.065	51	52.6021
										768.553	3.45238	717.283	15	12.6705	768.553	47	52.5675
										769.042	3.45238	717.772	9	12.665	769.042	41	52.5329
										769.53	3.45238	718.26	18	12.6595	769.53	57	52.4984
										770.018	3.45238	718.748	14	12.654	770.018	53	52.464
										770.507	3.45238	719.237	22	12.6485	770.507	56	52.4295
										770.995	3.45238	719.725	14	12.643	770.995	42	52.3951
										771.483	3.45238	720.213	11	12.6375	771.483	59	52.3607
										771.971	3.45238	720.701	14	12.632	771.971	57	52.3264
										772.46	3.45238	721.19	12	12.6265	772.46	60	52.2921
										772.948	3.45238	721.678	17	12.621	772.948	64	52.2578
										773.436	3.45238	722.166	20	12.6156	773.436	41	52.2235
										773.925	3.45238	722.655	14	12.6101	773.925	58	52.1893
										774.413	3.45238	723.143	9	12.6047	774.413	52	52.1552
										774.901	3.45238	723.631	23	12.5992	774.901	45	52.121
										775.389	3.45238	724.119	17	12.5938	775.389	62	52.0869
										775.878	3.45238	724.608	11	12.5884	775.878	54	52.0528
										776.366	3.45238	725.096	14	12.583	776.366	39	52.0188
										776.854	3.45238	725.584	16	12.5776	776.854	52	51.9848
										777.342	3.45238	726.072	21	12.5722	777.342	58	51.9508
										777.831	3.45238	726.561	18	12.5668	777.831	51	51.9168
										778.319	3.45238	727.049	14	12.5614	778.319	55	51.8829
										778.807	3.45238	727.537	18	12.5561	778.807	55	51.849
										779.296	3.45238	728.026	9	12.5507	779.296	77	51.8152
										779.784	3.45238	728.514	10	12.5453	779.784	47	51.7814
										780.272	3.45238	729.002	15	12.54	780.272	53	51.7476
										780.76	3.45238	729.49	10	12.5346	780.76	61	51.7139
										781.249	3.45238	729.979	9	12.5293	781.249	48	51.6801
										781.737	3.45238	730.467	13	12.524	781.737	53	51.6465
										782.225	3.45238	730.955	21	12.5187	782.225	52	51.6128
										782.714	3.45238	731.444	8	12.5134	782.714	51	51.5792
										783.202	3.45238	731.932	14	12.5081	783.202	54	51.5456
										783.69	3.45238	732.42	10	12.5028	783.69	50	51.512
										784.178	3.45238	732.908	10	12.4975	784.178	37	51.4785
										784.667	3.45238	733.397	10	12.4922	784.667	60	51.445
										785.155	3.45238	733.885	21	12.487	785.155	52	51.4116
										785.643	3.45238	734.373	13	12.4817	785.643	50	51.3782
										786.132	3.45238	734.862	14	12.4765	786.132	60	51.3448
										786.62	3.45238	735.35	6	12.4712	786.62	61	51.3114
										787.108	3.45238	735.838	16	12.466	787.108	58	51.2781
										787.596	3.45238	736.326	19	12.4608	787.596	39	51.2448
										788.085	3.45238	736.815	13	12.4555	788.085	43	51.2115
										788.573	3.45238	737.303	20	12.4503	788.573	43	51.1783
										789.061	3.45238	737.791	15	12.4451	789.061	49	51.1451
										789.549	3.45238	738.279	11	12.4399	789.549	46	51.1119
										790.038	3.45238	738.768	16	12.4347	790.038	46	51.0788
										790.526	3.45238	739.256	16	12.4296	790.526	58	51.0457
										791.014	3.45238	739.744	9	12.4244	791.014	47	51.0126
										791.503	3.45238	740.233	14	12.4192	791.503	50	50.9796
										791.991	3.45238	740.721	16	12.4141	791.991	52	50.9466
										792.479	3.45238	741.209	22	12.4089	792.479	50	50.9136
										792.967	3.45238	741.697	8	12.4038	792.967	48	50.8807
										793.456	3.45238	742.186	14	12.3987	793.456	54	50.8478
										793.944	3.45238	742.674	15	12.3935	793.944	55	50.8149
										794.432	3.45238	743.162	16	12.3884	794.432	39	50.782
										794.921	3.45238	743.651	20	12.3833	794.921	43	50.7492
										795.409	3.45238	744.139	10	12.3782	795.409	67	50.7164
										795.897	3.45238	744.627	18	12.3731	795.897	41	50.6837
										796.385	3.45238	745.115	16	12.368	796.385	59	50.651
										796.874	3.45238	745.604	11	12.3629	796.874	53	50.6183
										797.362	3.45238	746.092	15	12.3579	797.362	43	50.5856
										797.85	3.45238	746.58	13	12.3528	797.85	44	50.553
										798.339	3.45238	747.069	12	12.3477	798.339	46	50.5204
										798.827	3.45238	747.557	15	12.3427	798.827	49	50.4878
										799.315	3.45238	748.045	16	12.3377	799.315	37	50.4553
										799.803	3.45238	748.533	16	12.3326	799.803	59	50.4228
										800.292	3.45238	749.022	13	12.3276	800.292	60	50.3903
										800.78	3.45238	749.51	23	12.3226	800.78	66	50.3579
										801.268	3.45238	749.998	11	12.3176	801.268	47	50.3255
										801.756	3.45238	750.486	17	12.3126	801.756	50	50.2931
										802.245	3.45238	750.975	17	12.3076	802.245	51	50.2608
										802.733	3.45238	751.463	23	12.3026	802.733	59	50.2285
										803.221	3.45238	751.951	18	12.2976	803.221	51	50.1962
										803.71	3.45238	752.44	12	12.2926	803.71	45	50.1639
										804.198	3.45238	752.928	11	12.2877	804.198	49	50.1317
										804.686	3.45238	753.416	9	12.2827	804.686	51	50.0995
										805.174	3.45238	753.904	12	12.2778	805.174	59	50.0674
										805.663	3.45238	754.393	9	12.2728	805.663	45	50.0352
										806.151	3.45238	754.881	17	12.2679	806.151	47	50.0032
										806.639	3.45238	755.369	15	12.263	806.639	45	49.9711
										807.128	3.45238	755.858	14	12.258	807.128	50	49.9391
										807.616	3.45238	756.346	8	12.2531	807.616	41	49.9071
										808.104	3.45238	756.834	10	12.2482	808.104	52	49.8751
										808.592	3.45238	757.322	13	12.2433	808.592	59	49.8431
										809.081	3.45238	757.811	10	12.2384	809.081	41	49.8112
										809.569	3.45238	758.299	14	12.2335	809.569	55	49.7794
										810.057	3.45238	758.787	10	12.2287	810.057	40	49.7475
										810.546	3.45238	759.276	13	12.2238	810.546	44	49.7157
										811.034	3.45238	759.764	10	12.2189	811.034	53	49.6839
										811.522	3.45238	760.252	21	12.2141	811.522	48	49.6521
										812.01	3.45238	760.74	12	12.2092	812.01	50	49.6204
										812.499	3.45238	761.229	9	12.2044	812.499	56	49.5887
										812.987	3.45238	761.717	11	12.1996	812.987	48	49.5571
										813.475	3.45238	762.205	15	12.1947	813.475	39	49.5254
										813.963	3.45238	762.693	14	12.1899	813.963	44	49.4938
										814.452	3.45238	763.182	16	12.1851	814.452	49	49.4622
										814.94	3.45238	763.67	19	12.1803	814.94	56	49.4307
										815.428	3.45238	764.158	11	12.1755	815.428	51	49.3992
										815.917	3.45238	764.647	11	12.1707	815.917	60	49.3677
										816.405	3.45238	765.135	9	12.1659	816.405	48	49.3363
										816.893	3.45238	765.623	13	12.1612	816.893	53	49.3048
										817.381	3.45238	766.111	8	12.1564	817.381	56	49.2734
										817.87	3.45238	766.6	17	12.1516	817.87	54	49.2421
										818.358	3.45238	767.088	11	12.1469	818.358	41	49.2108
										818.846	3.45238	767.576	8	12.1421	818.846	55	49.1795
										819.335	3.45238	768.065	18	12.1374	819.335	47	49.1482
										819.823	3.45238	768.553	17	12.1327	819.823	51	49.1169
										820.311	3.45238	769.041	13	12.128	820.311	33	49.0857
										820.799	3.45238	769.529	16	12.1232	820.799	43	49.0545
										821.288	3.45238	770.018	12	12.1185	821.288	51	49.0234
										821.776	3.45238	770.506	14	12.1138	821.776	73	48.9923
										822.264	3.45238	770.994	9	12.1091	822.264	45	48.9612
										822.753	3.45238	771.483	14	12.1044	822.753	41	48.9301
										823.241	3.45238	771.971	13	12.0998	823.241	46	48.8991
										823.729	3.45238	772.459	11	12.0951	823.729	42	48.8681
										824.217	3.45238	772.947	9	12.0904	824.217	34	48.8371
										824.706	3.45238	773.436	16	12.0858	824.706	43	48.8062
										825.194	3.45238	773.924	18	12.0811	825.194	41	48.7753
										825.682	3.45238	774.412	15	12.0765	825.682	38	48.7444
										826.17	3.45238	774.9	10	12.0718	826.17	43	48.7135
										826.659	3.45238	775.389	17	12.0672	826.659	47	48.6827
										827.147	3.45238	775.877	9	12.0626	827.147	33	48.6519
										827.635	3.45238	776.365	8	12.0579	827.635	58	48.6211
										828.124	3.45238	776.854	10	12.0533	828.124	62	48.5904
										828.612	3.45238	777.342	8	12.0487	828.612	55	48.5597
										829.1	3.45238	777.83	15	12.0441	829.1	39	48.529
										829.588	3.45238	778.318	14	12.0395	829.588	49	48.4984
										830.077	3.45238	778.807	14	12.035	830.077	40	48.4678
										830.565	3.45238	779.295	15	12.0304	830.565	47	48.4372
										831.053	3.45238	779.783	16	12.0258	831.053	60	48.4066
										831.542	3.45238	780.272	19	12.0213	831.542	48	48.3761
										832.03	3.45238	780.76	13	12.0167	832.03	51	48.3456
										832.518	3.45238	781.248	8	12.0121	832.518	59	48.3151
										833.006	3.45238	781.736	14	12.0076	833.006	56	48.2847
										833.495	3.45238	782.225	20	12.0031	833.495	51	48.2542
										833.983	3.45238	782.713	14	11.9985	833.983	59	48.2239
										834.471	3.45238	783.201	15	11.994	834.471	41	48.1935
										834.96	3.45238	783.69	18	11.9895	834.96	48	48.1632
										835.448	3.45238	784.178	12	11.985	835.448	39	48.1329
										835.936	3.45238	784.666	11	11.9805	835.936	48	48.1026
										836.424	3.45238	785.154	17	11.976	836.424	45	48.0724
										836.913	3.45238	785.643	10	11.9715	836.913	55	48.0422
										837.401	3.45238	786.131	10	11.967	837.401	63	48.012
										837.889	3.45238	786.619	14	11.9626	837.889	58	47.9818
										838.377	3.45238	787.107	13	11.9581	838.377	56	47.9517
										838.866	3.45238	787.596	13	11.9536	838.866	41	47.9216
										839.354	3.45238	788.084	11	11.9492	839.354	52	47.8916
										839.842	3.45238	788.572	18	11.9447	839.842	38	47.8615
										840.331	3.45238	789.061	18	11.9403	840.331	48	47.8315
										840.819	3.45238	789.549	22	11.9359	840.819	48	47.8015
										841.307	3.45238	790.037	16	11.9314	841.307	57	47.7716
										841.795	3.45238	790.525	8	11.927	841.795	45	47.7417
										842.284	3.45238	791.014	21	11.9226	842.284	43	47.7118
										842.772	3.45238	791.502	9	11.9182	842.772	50	47.6819
										843.26	3.45238	791.99	15	11.9138	843.26	37	47.6521
										843.749	3.45238	792.479	15	11.9094	843.749	54	47.6223
										844.237	3.45238	792.967	17	11.905	844.237	49	47.5925
										844.725	3.45238	793.455	17	11.9006	844.725	54	47.5627
										845.213	3.45238	793.943	13	11.8963	845.213	53	47.533
										845.702	3.45238	794.432	17	11.8919	845.702	57	47.5033
										846.19	3.45238	794.92	13	11.8875	846.19	51	47.4737
										846.678	3.45238	795.408	17	11.8832	846.678	41	47.444
										847.167	3.45238	795.897	8	11.8788	847.167	50	47.4144
										847.655	3.45238	796.385	16	11.8745	847.655	40	47.3848
										848.143	3.45238	796.873	12	11.8701	848.143	44	47.3553
										848.631	3.45238	797.361	16	11.8658	848.631	45	47.3258
										849.12	3.45238	797.85	13	11.8615	849.12	44	47.2963
										849.608	3.45238	798.338	18	11.8572	849.608	52	47.2668
										850.096	3.45238	798.826	14	11.8529	850.096	32	47.2374
										850.584	3.45238	799.314	18	11.8486	850.584	47	47.2079
										851.073	3.45238	799.803	8	11.8443	851.073	47	47.1786
										851.561	3.45238	800.291	11	11.84	851.561	55	47.1492
										852.049	3.45238	800.779	8	11.8357	852.049	41	47.1199
										852.538	3.45238	801.268	13	11.8314	852.538	40	47.0906
										853.026	3.45238	801.756	7	11.8272	853.026	40	47.0613
										853.514	3.45238	802.244	19	11.8229	853.514	44	47.0321
										854.002	3.45238	802.732	15	11.8186	854.002	52	47.0029
										854.491	3.45238	803.221	10	11.8144	854.491	44	46.9737
										854.979	3.45238	803.709	9	11.8101	854.979	29	46.9445
										855.467	3.45238	804.197	16	11.8059	855.467	53	46.9154
										855.956	3.45238	804.686	9	11.8017	855.956	46	46.8863
										856.444	3.45238	805.174	12	11.7975	856.444	52	46.8572
										856.932	3.45238	805.662	17	11.7932	856.932	45	46.8282
										857.42	3.45238	806.15	9	11.789	857.42	47	46.7991
										857.909	3.45238	806.639	20	11.7848	857.909	38	46.7701
										858.397	3.45238	807.127	18	11.7806	858.397	50	46.7412
										858.885	3.45238	807.615	17	11.7764	858.885	52	46.7122
										859.374	3.45238	808.104	9	11.7722	859.374	52	46.6833
										859.862	3.45238	808.592	9	11.7681	859.862	39	46.6544
										860.35	3.45238	809.08	11	11.7639	860.35	46	46.6256
										860.838	3.45238	809.568	24	11.7597	860.838	54	46.5968
										861.327	3.45238	810.057	13	11.7556	861.327	54	46.568
										861.815	3.45238	810.545	11	11.7514	861.815	47	46.5392
										862.303	3.45238	811.033	11	11.7472	862.303	46	46.5105
										862.791	3.45238	811.521	22	11.7431	862.791	51	46.4817
										863.28	3.45238	812.01	11	11.739	863.28	48	46.453
										863.768	3.45238	812.498	15	11.7348	863.768	39	46.4244
										864.256	3.45238	812.986	17	11.7307	864.256	40	46.3958
										864.745	3.45238	813.475	14	11.7266	864.745	51	46.3671
										865.233	3.45238	813.963	14	11.7225	865.233	46	46.3386
										865.721	3.45238	814.451	10	11.7184	865.721	48	46.31
										866.209	3.45238	814.939	8	11.7143	866.209	48	46.2815
										866.698	3.45238	815.428	12	11.7102	866.698	42	46.253
										867.186	3.45238	815.916	10	11.7061	867.186	48	46.2245
										867.674	3.45238	816.404	9	11.702	867.674	51	46.1961
										868.163	3.45238	816.893	14	11.6979	868.163	48	46.1677
										868.651	3.45238	817.381	17	11.6939	868.651	44	46.1393
										869.139	3.45238	817.869	6	11.6898	869.139	47	46.1109
										869.627	3.45238	818.357	7	11.6858	869.627	48	46.0826
										870.116	3.45238	818.846	19	11.6817	870.116	48	46.0543
										870.604	3.45238	819.334	19	11.6777	870.604	47	46.026
										871.092	3.45238	819.822	8	11.6736	871.092	54	45.9977
										871.581	3.45238	820.311	16	11.6696	871.581	47	45.9695
										872.069	3.45238	820.799	13	11.6656	872.069	46	45.9413
										872.557	3.45238	821.287	9	11.6616	872.557	57	45.9131
										873.045	3.45238	821.775	16	11.6575	873.045	55	45.885
										873.534	3.45238	822.264	19	11.6535	873.534	57	45.8568
										874.022	3.45238	822.752	15	11.6495	874.022	50	45.8288
										874.51	3.45238	823.24	10	11.6455	874.51	43	45.8007
										874.998	3.45238	823.728	17	11.6415	874.998	45	45.7727
										875.487	3.45238	824.217	16	11.6376	875.487	50	45.7446
										875.975	3.45238	824.705	17	11.6336	875.975	45	45.7166
										876.463	3.45238	825.193	10	11.6296	876.463	43	45.6887
										876.952	3.45238	825.682	9	11.6256	876.952	52	45.6608
										877.44	3.45238	826.17	10	11.6217	877.44	61	45.6329
										877.928	3.45238	826.658	14	11.6177	877.928	46	45.605
										878.416	3.45238	827.146	9	11.6138	878.416	51	45.5771
										878.905	3.45238	827.635	9	11.6098	878.905	30	45.5493
										879.393	3.45238	828.123	8	11.6059	879.393	48	45.5215
										879.881	3.45238	828.611	16	11.602	879.881	50	45.4937
										880.37	3.45238	829.1	9	11.5981	880.37	37	45.466
										880.858	3.45238	829.588	12	11.5941	880.858	43	45.4382
										881.346	3.45238	830.076	14	11.5902	881.346	45	45.4105
										881.834	3.45238	830.564	13	11.5863	881.834	55	45.3829
										882.323	3.45238	831.053	8	11.5824	882.323	44	45.3552
										882.811	3.45238	831.541	15	11.5785	882.811	46	45.3276
										883.299	3.45238	832.029	12	11.5746	883.299	51	45.3
										883.788	3.45238	832.518	14	11.5708	883.788	50	45.2725
										884.276	3.45238	833.006	14	11.5669	884.276	52	45.2449
										884.764	3.45238	833.494	13	11.563	884.764	54	45.2174
										885.252	3.45238	833.982	11	11.5591	885.252	54	45.1899
										885.741	3.45238	834.471	15	11.5553	885.741	41	45.1625
										886.229	3.45238	834.959	15	11.5514	886.229	53	45.135
										886.717	3.45238	835.447	14	11.5476	886.717	43	45.1076
										887.205	3.45238	835.935	20	11.5437	887.205	54	45.0803
										887.694	3.45238	836.424	16	11.5399	887.694	38	45.0529
										888.182	3.45238	836.912	10	11.5361	888.182	34	45.0256
										888.67	3.45238	837.4	12	11.5323	888.67	49	44.9983
										889.159	3.45238	837.889	7	11.5284	889.159	54	44.971
										889.647	3.45238	838.377	14	11.5246	889.647	39	44.9437
[truncated: 2,099 more rows]

## Sheet: Figure 4
control figure a-d							target figure a-d							control figure e			target figure e			control figure f			target figure f
Voc	Jsc	FF	eff				Voc	Jsc	FF	eff				bias	current density		bias	current density		wavelength	quantum efficiency		wavelength	quantum efficiency
0.834	28.9014	76.104	18.3463				0.864	29.1452	79.013	19.8967				-0.50014	29.247		-0.5001	29.6291		305	5.76362		305	7.96109
0.83	28.9353	76.356	18.3474				0.851	28.3666	75.741	18.2776				-0.47992	29.2461		-0.47986	29.6004		315	15.321		315	18.1463
0.824	28.932	75.645	18.036				0.857	28.4569	77.79	18.973				-0.45972	29.2326		-0.45967	29.6013		325	24.1555		325	28.8282
0.835	28.7066	76.043	18.2319				0.845	28.0712	73.768	17.494				-0.43948	29.2038		-0.43945	29.578		335	31.3454		335	35.9204
0.83	28.6647	75.813	18.0281				0.861	28.2854	79.211	19.2856				-0.41928	29.1956		-0.41926	29.5629		345	70.6359		345	67.4468
0.822	28.5481	74.028	17.3793				0.867	29.1513	77.204	19.5069				-0.39907	29.1979		-0.39903	29.5556		355	73.8143		355	73.6492
0.818	28.5277	74.233	17.3227				0.865	29.134	77.256	19.4653				-0.37889	29.1605		-0.37884	29.5202		365	75.276		365	75.1759
0.833	28.5402	75.618	17.9851				0.863	29.3157	77.444	19.5861				-0.35869	29.1606		-0.35865	29.5337		375	81.5433		375	81.2814
0.828	28.2356	75.227	17.5956				0.863	29.4507	76.81	19.512				-0.3385	29.1511		-0.33846	29.511		385	87.1158		385	86.7663
0.822	28.1677	74.344	17.214				0.86	29.1756	77.04	19.3262				-0.3183	29.1346		-0.31826	29.4856		395	86.9838		395	86.8555
0.817	28.3307	74.203	17.1778				0.858	28.8417	76.905	19.04				-0.29816	29.1267		-0.29809	29.4708		405	86.9094		405	86.399
0.828	28.496	74.786	17.6397				0.86	28.6478	76.317	18.7964				-0.27795	29.0923		-0.2779	29.4566		415	87.516		415	88.4407
0.824	28.5583	74.501	17.5311				0.861	28.3422	75.661	18.4573				-0.25776	29.1131		-0.25771	29.4227		425	86.9474		425	89.5695
0.819	28.4439	74.168	17.2808				0.862	28.5879	77.957	19.2196				-0.23748	29.0735		-0.23743	29.4304		435	86.934		435	89.443
0.831	25.8114	75.382	16.178				0.863	29.2012	79.451	20.0222				-0.21727	29.0535		-0.21723	29.4109		445	87.1361		445	89.2921
														-0.19704	29.041		-0.19699	29.3823		455	87.256		455	89.4786
														-0.17683	29.0332		-0.17678	29.3766		465	86.8396		465	89.1107
														-0.15662	29.0381		-0.15654	29.3403		475	86.7733		475	89.0953
														-0.13638	28.9866		-0.13634	29.352		485	87.2234		485	89.2907
														-0.11621	28.9779		-0.11617	29.3207		495	87.9313		495	89.6154
														-0.09602	28.9778		-0.09596	29.2987		505	88.4395		505	90.1363
														-0.07582	28.9411		-0.07577	29.2773		515	89.0326		515	90.8548
														-0.05562	28.9534		-0.0556	29.2743		525	89.308		525	91.1101
														-0.03544	28.9305		-0.0354	29.2317		535	89.5271		535	91.5066
														-0.01525	28.9251		-0.01519	29.2272		545	88.7894		545	90.771
														0.00521	28.8937		0.00519	29.1929		555	89.0726		555	90.7604
														0.02539	28.8823		0.02537	29.1935		565	89.269		565	90.7783
														0.04559	28.8421		0.04556	29.1446		575	89.1577		575	90.622
														0.06577	28.8477		0.06574	29.1364		585	89.233		585	90.3995
														0.08592	28.8183		0.0859	29.1299		595	89.0291		595	90.1797
														0.10611	28.7886		0.10608	29.0961		605	89.2851		605	90.322
														0.12629	28.7822		0.12627	29.0686		615	89.0273		615	90.1357
														0.1465	28.7672		0.14649	29.0438		625	89.0877		625	90.0806
														0.16674	28.7347		0.1667	29.042		635	89.0398		635	90.0813
														0.18696	28.7441		0.18693	28.9907		645	89.0825		645	90.0884
														0.20715	28.6828		0.20715	28.9839		655	89.0482		655	90.005
														0.22737	28.6815		0.22736	28.959		665	89.0382		665	89.8567
														0.2476	28.6456		0.24758	28.929		675	88.0662		675	89.6597
														0.26783	28.637		0.26782	28.9206		685	87.9923		685	89.0366
														0.28804	28.6002		0.28799	28.866		695	89.3258		695	89.2042
														0.30823	28.5792		0.3082	28.8551		705	88.6314		705	89.0905
														0.3284	28.5369		0.32838	28.8088		715	88.4073		715	88.9279
														0.34859	28.5224		0.34858	28.7894		725	88.4014		725	88.5613
														0.36879	28.4952		0.36876	28.7621		735	87.9244		735	88.0628
														0.38897	28.4729		0.38893	28.7547		745	87.4862		745	87.5472
														0.40918	28.4355		0.40913	28.7264		755	87.339		755	86.9497
														0.42939	28.3852		0.42936	28.686		765	86.7522		765	86.929
														0.4496	28.36		0.44959	28.6465		775	86.2517		775	86.0183
														0.46983	28.3161		0.46979	28.618		785	85.7143		785	85.6348
														0.49004	28.2663		0.49002	28.588		795	85.3244		795	84.6371
														0.51026	28.2053		0.51023	28.5616		805	84.851		805	84.5595
														0.53047	28.134		0.53045	28.5185		815	83.9671		815	84.167
														0.55067	28.0894		0.55063	28.4711		825	82.5178		825	82.0386
														0.57086	28.0109		0.57085	28.4122		835	79.0189		835	76.0539
														0.59106	27.9018		0.59101	28.3781		845	76.4048		845	73.6326
														0.6112	27.7737		0.61117	28.3196		855	72.9769		855	70.7531
														0.63138	27.5837		0.63136	28.2484		865	63.5595		865	62.2261
														0.65157	27.349		0.65156	28.1771		875	49.9467		875	49.4364
														0.67177	27.0005		0.67174	28.0753		885	31.3126		885	32.364
														0.69197	26.5125		0.69197	27.9015		895	17.1757		895	18.4693
														0.7122	25.7198		0.71218	27.6686		905	6.14548		905	7.21865
														0.73244	24.4962		0.73241	27.2554		915	2.34629		915	2.91701
														0.75261	22.625		0.7526	26.6032		925	0.96258		925	1.20416
														0.77292	19.7204		0.77289	25.4344		935	0.6589		935	0.68188
														0.79311	15.3105		0.79308	23.4488		945	0.34808		945	0.40546
														0.81331	8.94688		0.81329	20.0612
														0.83349	0.31872		0.83347	14.4934
														0.85369	-10.7765		0.85366	5.8283
														0.87388	-24.2398		0.87386	-6.82967
														0.89406	-39.6593		0.89403	-23.8607
														0.91426	-56.6907		0.91424	-45.0083
														0.93443	-74.8829		0.93442	-69.6508
														0.95463	-93.7042		0.95462	-96.6599
														0.97487	-112.822		0.97483	-125.129
														0.99507	-131.819		0.99507	-153.697
														1.0153	-150.279		1.01528	-181.643
														1.03553	-167.921		1.03551	-207.944
														1.05574	-184.514		1.05571	-232.275
														1.07595	-199.879		1.07593	-254.248
														1.09613	-213.725		1.09613	-273.998
														1.11634	-226.07		1.11631	-291.757
														1.13654	-237.091		1.13651	-308.031
														1.15668	-246.828		1.15664	-323.092
														1.17688	-255.546		1.17684	-337.342
														1.19705	-263.379		1.19703	-350.954
														1.21724	-270.505		1.21722	-364.076
														1.23749	-277.101		1.23745	-376.856
														1.25774	-283.282		1.25775	-389.325
														1.27796	-289.056		1.27794	-401.455
														1.29817	-295.101		1.29816	-413.244
														1.31839	-300.209		1.31838	-424.761
														1.33858	-304.676		1.33855	-435.896
														1.35878	-309.22		1.35874	-446.734
														1.37897	-313.592		1.37894	-457.074
														1.39913	-317.629		1.39913	-466.974
														1.41933	-321.593		1.41931	-476.21
														1.4395	-324.909		1.43949	-484.708
														1.4597	-327.033		1.45969	-492.116
														1.47987	-328.695		1.47987	-497.854
														1.50008	-328.132		1.50005	-500.066
